# Supplementary material for: Common data models and data standards for tabular health data: a systematic review
Source: BMC Med Inform Decis Mak. 2025 Nov 13;25:422. doi: 10.1186/s12911-025-03267-2 (PMC12616946; doi:10.1186/s12911-025-03267-2)
Supplement: Supplementary file 1 — Supplementary material 1 [file 12911_2025_3267_MOESM1_ESM.zip]

Archive with 5 entries (4 files):
- Appendix/
- Appendix/Appendix.tex
- Appendix/libaries_merged.bib
- Appendix/sn-jnl.cls
- Appendix/sn-mathphys-num.bst
