# Supplementary material for: Common data models and data standards for tabular health data: a systematic review
Source: BMC Med Inform Decis Mak. 2025 Nov 13;25:422. doi: 10.1186/s12911-025-03267-2 (PMC12616946; doi:10.1186/s12911-025-03267-2)
Supplement: Supplementary file 1 — Supplementary material 1 [file 12911_2025_3267_MOESM1_ESM.zip › Appendix/Appendix.tex]

%Version 3 October 2023
% See section 11 of the User Manual for version history
%
%%%%%%%%%%%%%%%%%%%%%%%%%%%%%%%%%%%%%%%%%%%%%%%%%%%%%%%%%%%%%%%%%%%%%%
%%                                                                 %%
%% Please do not use \input{...} to include other tex files.       %%
%% Submit your LaTeX manuscript as one .tex document.              %%
%%                                                                 %%
%% All additional figures and files should be attached             %%
%% separately and not embedded in the \TeX\ document itself.       %%
%%                                                                 %%
%%%%%%%%%%%%%%%%%%%%%%%%%%%%%%%%%%%%%%%%%%%%%%%%%%%%%%%%%%%%%%%%%%%%%

%%\documentclass[referee,sn-basic]{sn-jnl}% referee option is meant for double line spacing

%%=======================================================%%
%% to print line numbers in the margin use lineno option %%
%%=======================================================%%

%%\documentclass[lineno,sn-basic]{sn-jnl}% Basic Springer Nature Reference Style/Chemistry Reference Style

%%======================================================%%
%% to compile with pdflatex/xelatex use pdflatex option %%
%%======================================================%%

%%\documentclass[pdflatex,sn-basic]{sn-jnl}% Basic Springer Nature Reference Style/Chemistry Reference Style


%%Note: the following reference styles support Namedate and Numbered referencing. By default the style follows the most common style. To switch between the options you can add or remove Numbered in the optional parenthesis. 
%%The option is available for: sn-basic.bst, sn-vancouver.bst, sn-chicago.bst%  

%%\documentclass[sn-nature]{sn-jnl}% Style for submissions to Nature Portfolio journals
%%\documentclass[sn-basic]{sn-jnl}% Basic Springer Nature Reference Style/Chemistry Reference Style
\documentclass[sn-mathphys-num]{sn-jnl}% Math and Physical Sciences Numbered Reference Style 
%%\documentclass[sn-mathphys-ay]{sn-jnl}% Math and Physical Sciences Author Year Reference Style
%%\documentclass[sn-aps]{sn-jnl}% American Physical Society (APS) Reference Style
%%\documentclass[sn-vancouver,Numbered]{sn-jnl}% Vancouver Reference Style
%%\documentclass[sn-apa]{sn-jnl}% APA Reference Style 
%%\documentclass[sn-chicago]{sn-jnl}% Chicago-based Humanities Reference Style

%%%% Standard Packages
%%<additional latex packages if required can be included here>

\usepackage{graphicx}%
\usepackage{multirow}%
\usepackage{amsmath,amssymb,amsfonts}%
\usepackage{amsthm}%
\usepackage{mathrsfs}%
\usepackage[title]{appendix}%
\usepackage{xcolor}%
\usepackage{textcomp}%
\usepackage{manyfoot}%
\usepackage{booktabs}%
\usepackage{algorithm}%
\usepackage{algorithmicx}%
\usepackage{algpseudocode}%
\usepackage{listings}%
\usepackage{array}
\usepackage{tabularx}
\usepackage{soul} 

\usepackage{rotating}
%%%%
%%%%%=============================================================================%%%%
%%%%  Remarks: This template is provided to aid authors with the preparation
%%%%  of original research articles intended for submission to journals published 
%%%%  by Springer Nature. The guidance has been prepared in partnership with 
%%%%  production teams to conform to Springer Nature technical requirements. 
%%%%  Editorial and presentation requirements differ among journal portfolios and 
%%%%  research disciplines. You may find sections in this template are irrelevant 
%%%%  to your work and are empowered to omit any such section if allowed by the 
%%%%  journal you intend to submit to. The submission guidelines and policies 
%%%%  of the journal take precedence. A detailed User Manual is available in the 
%%%%  template package for technical guidance.
%%%%%=============================================================================%%%%

%% as per the requirement new theorem styles can be included as shown below

\raggedbottom
%%\unnumbered% uncomment this for unnumbered level heads

%% Include all macros below

%%tracked version

%% END MACROS SECTION


\begin{document}


\begin{appendices}
	
	\section{Literature search}
	\label{Appendix: Literature search}
	
	To identify the most popular and frequently used CDMs and data standards, we performed a thorough literature search using Scopus~\cite{scopus}. We conducted a case-insensitive search for papers published between 2018 and March 2024 that included at least one of the following search words in the title, keywords, or abstract: 
	
	\begin{itemize}
		\item Interoperability
		\item FAIR-principles
		\item Information System
		\item Datamodel 
		\item Data model
		\item FAIR
		\item Interoperable
	\end{itemize}
	
	To ensure that we only considered the most relevant and up-to-date CDMs and data standards, we restricted our search to the field of medicine and only included papers written in English from 2018 onwards. After filtering out irrelevant papers, we were left with 33,133 publications to analyze. To avoid a bias due to the length of the publications the text scraping was only limited to the abstracts, keywords, and titles of the publications.
	
	
	To identify popular CDMs and data standards, but to ensure that any paper is counted equally, regardless of length of abstract and title as well as of occurrence of identified CDMs and data standards, we performed two steps. In the first step of our analysis, we processed the files to count the frequency of words. We identified two main categories of words: abbreviations and proper nouns, which might be the name of a CDM or data standard. We replaced special characters and took care of word variations like plural or the "s" of the third person singular verb and dropped words with less than three letters.
	
	
	We counted the frequency of a word in the abbreviation set. Therefore, we excluded common abbreviations in the field of computer science and medicine, e.g., ``API'' or ``MRT''. Furthermore, we used the nltk-dictionary~\cite{nltk} to reduce the number of words in the set of proper nouns. As a proper noun or abbreviation, we assume CDMs written with at least one upper-case. To make sure to not lose possible CDM candidates, we considered only lower-case words of the nltk-dictionary and applied a case sensitive exclusion. For instance, the Sentinel CDM is now kept since only the lower-case word sentinel was excluded. Additionally, we excluded frequently used expressions, which are not related with the Sentinel CDM, e.g., Sentinel Site, Sentinel Lymph. We excluded approximately 4,000 common abbreviations plus the lower-case words of the nltk-dictionary. As expected, we counted many words with a small number of occurrences. We identified a gap between words counted less than 30 times and words counted more than 60 times. Therefore, a threshold equal to 60 seems reasonable. Applying our threshold, we were left with 67 words. We carefully reviewed the list of identified words and obtained the most frequently appearing words that possibly referred to CDMs or data standards. Based on our results, FHIR and HL7 enjoy a great popularity in the field of medicine; see Table~\ref{tab: identified CDMs}. However, we should consider that HL7 offers many resources and standards, so it is very likely that HL7 is mentioned in the abstract even though only one specific HL7 standard was considered.
	\begin{table}[h]
		\caption{CDMs and data standards counted by frequency of occurrence} \label{tab: identified CDMs}%
		\begin{tabular}{@{}ll@{}}
			\toprule
			Words     & Counts \\
			\midrule
			FHIR      & 1214   \\
			HL7       & 517    \\
			OMOP      & 504    \\
			openEHR   & 291    \\
			ISO       & 124    \\
			CDA       & 113    \\
			Sentinel  & 85     \\
			PCORnet   & 74     \\
			i2b2      & 66     \\
			\bottomrule
		\end{tabular}
	\end{table}
	
	Since ISO (International Organization for Standardization)~\cite{ISO} defines various standards we removed the space between ISO and its identification number, e.g., the standard ISO 11179 turned into ISO11179. However, there exist multiple spellings, for instance the same standard is also called by ISO/IEC 11179. Therefore, we searched through all articles and wrote down every word that contains ISO. After cleaning the table, by excluding words like DISORDER and match standards with various spellings we obtained several ISO standards but none of them reached the threshold of 60.
	
	
	\begin{table}[h]
		\caption{Identified CDMs and standards by popularity} \label{tab: Count CDM}%
		\begin{tabular}{@{}l l@{}}
			\toprule
			Models           & Counts \\
			\midrule
			FHIR             & 323    \\
			HL7              & 243    \\
			OMOP             & 178    \\
			Sentinel         & 37     \\
			CDA              & 80     \\
			openEHR          & 68     \\
			i2b2             & 27     \\
			PCORnet          & 29     \\
			HL7 version 2    & 1      \\
			\bottomrule
		\end{tabular}
	\end{table}
	
	Since the awareness level and frequency of use of CDMs and standards play a key role, we rank the identified models by their popularity. So far, we counted the occurrence of words. For instance, if an author used the CDM name in the title, as keyword and three times in the abstract, the CDM-counter was incremented five times. To make sure, every paper counts the same regardless of how often a CDM was mentioned in the paper, we proceed with a second step. We reverse-search all paper for all individual CDMs, and again increment counters, considering various spellings, to rank the CDMs by number of appearances in publications. The results are shown in Table~\ref{tab: Count CDM}. The HL7 version 2, by its name was only found once. Nevertheless, we consider it as a frequently used HL7 resource since it is  one of the most used HL7 resource according to~\cite{Benson2021}.
	
	%%=============================================%%
	%% For submissions to Nature Portfolio Journals %%
	%% please use the heading ``Extended Data''.   %%
	%%=============================================%%
	
	%%=============================================================%%
	%% Sample for another appendix section			       %%
	%%=============================================================%%
	
	%% \section{Example of another appendix section}\label{secA2}%
	%% Appendices may be used for helpful, supporting or essential material that would otherwise 
	%% clutter, break up or be distracting to the text. Appendices can consist of sections, figures, 
	%% tables and equations etc.
	
\end{appendices}

%%===========================================================================================%%
%% If you are submitting to one of the Nature Portfolio journals, using the eJP submission   %%
%% system, please include the references within the manuscript file itself. You may do this  %%
%% by copying the reference list from your .bbl file, paste it into the main manuscript .tex %%
%% file, and delete the associated \verb+\bibliography+ commands.                            %%
%%===========================================================================================%%

%%\bibliography{sn-bibliography}% common bib file
%% if required, the content of .bbl file can be included here once bbl is generated
%%\input sn-article.bbl
\bibliography{libaries_merged}


\end{document}
