# Supplementary material for: Common data models and data standards for tabular health data: a systematic review
Source: BMC Med Inform Decis Mak. 2025 Nov 13;25:422. doi: 10.1186/s12911-025-03267-2 (PMC12616946; doi:10.1186/s12911-025-03267-2)
Supplement: Supplementary file 1 — Supplementary material 1 [file 12911_2025_3267_MOESM1_ESM.zip › Appendix/libaries_merged.bib]

@article{Rasmussen2020,
author = {Rasmussen, Luke and Brandt, Pascal and Jiang, Guoqian and Kiefer, Richard and Pacheco, Jennifer and Adekkanattu, Prakash and Ancker, Jessica and Wang, Fei and Xu, Zhenxing and Pathak, Jyotishman and Luo, Yuan},
year = {2020},
month = {03},
pages = {755-764},
title = {Considerations for Improving the Portability of Electronic Health Record-Based Phenotype Algorithms},
volume = {2019},
journal = {AMIA Symposium}
}

@article{Hornik2019,
author = {Hornik, Christoph and Atz, Andrew and Bendel, Catherine and Chan, Francis and Downes, Kevin and Grundmeier, Robert and Fogel, Ben and Gipson, Debbie and Laughon, Matthew and Miller, Michael and Smith, Michael and Livingston, Chad and Kluchar, Cindy and Heath, Anne and Jarrett, Chanda and McKerlie, Brian and Patel, Hetalkumar and Hunter, Christina},
year = {2019},
month = {03},
pages = {307-315},
title = {Creation of a Multicenter Pediatric Inpatient Data Repository Derived from Electronic Health Records},
volume = {10},
journal = {Applied Clinical Informatics},
doi = {10.1055/s-0039-1688477}
}

@article{Addison2022,
author = {Addison, Jessica and Razzaghi, Hanieh and Bailey, Charles and Dickinson, Kimberley and Corathers, Sarah and Hartley, David and Utidjian, Levon and Carle, Adam and Rhodes, Erinn and Alonso, Guy and Haller, Michael and Gannon, Anthony and Indyk, Justin and Arbelaez, Ana and Shenkman, Elizabeth and Forrest, Christopher and Eckrich, Daniel and Magnusen, Brianna and Davies, Sara and Walsh, Kathleen},
year = {2022},
month = {09},
pages = {e602},
title = {Testing an Automated Approach to Identify Variation in Outcomes among Children with Type 1 Diabetes across Multiple Sites},
volume = {7},
journal = {Pediatric Quality and Safety},
doi = {10.1097/pq9.0000000000000602}
}

@article{Block2018,
author = {Block, Jason and Bailey, Charles and Gillman, Matthew and Lunsford, Douglas and Boone-Heinonen, Janne and Cleveland, Lauren and Finkelstein, Jonathan and Horgan, Casie and Jay, Melanie and Reynolds, Juliane and Sturtevant, Jessica and Forrest, Christopher},
year = {2018},
month = {02},
pages = {},
title = {The {PCORnet} Antibiotics and Childhood Growth Study: Process for Cohort Creation and Cohort Description},
volume = {18},
journal = {Academic pediatrics},
doi = {10.1016/j.acap.2018.02.008}
}

@article{Yu2019,
   author = {Yue Yu and Kathryn J. Ruddy and Na Hong and Shintaro Tsuji and Andrew Wen and Nilay D. Shah and Guoqian Jiang},
   doi = {10.1016/J.JBI.2019.103119},
   issn = {15320464},
   journal = {Journal of biomedical informatics},
   keywords = {Data Standardization,ETL tool,FAERS,{OHDSI} Common Data Model,Pharmacovigilance},
   month = {3},
   pages = {103119},
   pmid = {30738946},
   publisher = {NIH Public Access},
   title = {ADEpedia-on-OHDSI: A Next Generation Pharmacovigilance Signal Detection Platform Using the {OHDSI} Common Data Model},
   volume = {91},
    year = {2019}
}
@article{Candore2020,
    author = {Gianmario Candore and Karin Hedenmalm and Jim Slattery and Alison Cave and Xavier Kurz and Peter Arlett},
    doi = {10.1002/CPT.1785},
    issn = {15326535},
    issue = {4},
    journal = {Clinical Pharmacology and Therapeutics},
    month = {4},
    pages = {915},
    pmid = {31956997},
    publisher = {Wiley-Blackwell},
    title = {Can We Rely on Results From IQVIA Medical Research Data UK Converted to the Observational Medical Outcome Partnership Common Data Model?: A Validation Study Based on Prescribing Codeine in Children},
    volume = {107},
    year = {2020}
}
@article{Liu2022,
    author = {Hao Liu and Simona Carini and Zhehuan Chen and Spencer Phillips Hey and Ida Sim and Chunhua Weng},
    doi = {10.1016/J.JBI.2022.104235},
    issn = {1532-0464},
    journal = {Journal of Biomedical Informatics},
    keywords = {Categorization,Clinical Study,Data Visualization,Ontology,SNOMED CT},
    month = {11},
    pages = {104235},
    pmid = {36283581},
    publisher = {Academic Press},
    title = {Ontology-based categorization of clinical studies by their conditions},
    volume = {135},
    year = {2022}
}
@article{Reps2019,
    author = {Jenna M. Reps and Peter R. Rijnbeek and Patrick B. Ryan},
    doi = {10.1016/J.JBI.2019.103264},
    issn = {1532-0464},
    journal = {Journal of Biomedical Informatics},
    keywords = {Claims data,Imputation,Patient-level prediction,Probabilistic phenotype,Risk,Smoking},
    month = {9},
    pages = {103264},
    pmid = {31386904},
    publisher = {Academic Press},
    title = {Supplementing claims data analysis using self-reported data to develop a probabilistic phenotype model for current smoking status},
    volume = {97},
    year = {2019}
}
@article{Kanbar2023,
    author = {Lara J. Kanbar and Judith W. Dexheimer and Janet Zahner and Evanette K. Burrows and Robert Chatburn and Amanda Messinger and Christopher D. Baker and Christine L. Schuler and Dan Benscoter and Raouf Amin and Nathan Pajor},
    doi = {10.1002/PPUL.26204},
    issn = {1099-0496},
    issue = {2},
    journal = {Pediatric Pulmonology},
    keywords = {common data model,data sharing,electronic health record,informatics,mechanical ventilation,pediatrics},
    month = {2},
    pages = {433-440},
    pmid = {36226360},
    publisher = {John Wiley & Sons, Ltd},
    title = {Standardizing electronic health record ventilation data in the pediatric long-term mechanical ventilator-dependent population},
    volume = {58},
    year = {2023}
}
@article{Zhao2019,
    author = {Yiqing Zhao and Yanshan Wang and Henry Wang and Benjamin Yan and Feichen Shen and Kevin J. Peterson and Walter A. Rocca and Jennifer St Sauver and Hongfang Liu},
    doi = {10.1109/BIBM.2018.8621269},
    isbn = {9781538654880},
    journal = {Proceedings - 2018 IEEE International Conference on Bioinformatics and Biomedicine, BIBM 2018},
    keywords = {Common Data Model,cohort study,data standardization,electronic health record},
    month = {1},
    pages = {1310-1317},
    publisher = {Institute of Electrical and Electronics Engineers Inc.},
    title = {Annotating Cohort Data Elements with {OHDSI} Common Data Model to Promote Research Reproducibility},
    year = {2019}
}
@article{Wang2022,
    author = {Xiao Wang and Wenwang Rao and Xueyan Chen and Xinqiao Zhang and Zeng Wang and Xianglin Ma and Qinge Zhang},
    doi = {10.1186/S12888-022-04339-7/FIGURES/1},
    issn = {1471244X},
    issue = {1},
    journal = {BMC Psychiatry},
    keywords = {Antidepressants,LLD,Outpatient},
    month = {12},
    pages = {1-7},
    pmid = {36324116},
    publisher = {BioMed Central Ltd},
    title = {The sociodemographic characteristics and clinical features of the late-life depression patients: results from the Beijing Anding Hospital mental health big data platform},
    volume = {22},
    year = {2022}
}
@article{Zhou2022,
    author = {Jiaojiao Zhou and Chengwei Guo and Li Ren and Dandi Zhu and Wenfeng Zhen and Saina Zhang and Qing’e Zhang},
    doi = {10.1186/S12888-022-03852-Z/TABLES/2},
    issn = {1471244X},
    issue = {1},
    journal = {BMC Psychiatry},
    keywords = {Age,Comorbidity,Dementia,Gender,Number of visits,Outpatient},
    month = {12},
    pages = {1-5},
    pmid = {35313835},
    publisher = {BioMed Central Ltd},
    title = {Gender differences in outpatients with dementia from a large psychiatric hospital in China},
    volume = {22},
    year = {2022}
}

@article{Meystre2019,
    author = {Stéphane M. Meystre and Paul M. Heider and Youngjun Kim and Daniel B. Aruch and Carolyn D. Britten},
    doi = {10.1016/J.IJMEDINF.2019.05.018},
    issn = {1386-5056},
    journal = {International Journal of Medical Informatics},
    keywords = {Clinical trial,Eligibility criteria,Machine learning,Natural language processing},
    month = {9},
    pages = {13-19},
    pmid = {31445247},
    publisher = {Elsevier},
    title = {Automatic trial eligibility surveillance based on unstructured clinical data},
    volume = {129},
    year = {2019}
}
@article{Yi2022,
    author = {Wook Yi and Bo Hyun Kim and Mijin Kim and Jinmi Kim and Myungsoo Im and Soree Ryang and Eun Heui Kim and Yun Kyung Jeon and Sang Soo Kim and In Joo Kim},
    doi = {10.1089/THY.2021.0634},
    issn = {15579077},
    issue = {7},
    journal = {https://home.liebertpub.com/thy},
    keywords = {heart failure,hypothyroidism,levothyroxine,liothyronine,stroke},
    month = {7},
    pages = {764-771},
    pmid = {35570696},
    publisher = {Mary Ann Liebert, Inc., publishers  140 Huguenot Street, 3rd Floor New Rochelle, NY 10801 USA },
    title = {Heart Failure and Stroke Risks in Users of Liothyronine With or Without Levothyroxine Compared with Levothyroxine Alone: A Propensity Score-Matched Analysis},
    volume = {32},
    year = {2022}
}
@article{Castano2022,
    author = {Victor G. Castano and Matthew Spotnitz and Genna J. Waldman and Evan F. Joiner and Hyunmi Choi and Anna Ostropolets and Karthik Natarajan and Guy M. McKhann and Ruth Ottman and Alfred I. Neugut and George Hripcsak and Brett E. Youngerman},
    doi = {10.1111/EPI.17409},
    issn = {1528-1167},
    issue = {11},
    journal = {Epilepsia},
    keywords = {Observational Health Data Science and Informatics,Observational Medical Outcomes Partnership,common data model,computable phenotype,drug,electronic health record,resistant epilepsy},
    month = {11},
    pages = {2981-2993},
    pmid = {36106377},
    publisher = {John Wiley & Sons, Ltd},
    title = {Identification of patients with drug-resistant epilepsy in electronic medical record data using the Observational Medical Outcomes Partnership Common Data Model},
    volume = {63},
    year = {2022}
}
@article{Bae2022,
    author = {Woo Kyung Bae and Jihoon Cho and Seok Kim and Borham Kim and Hyunyoung Baek and Wongeun Song and Sooyoung Yoo},
    doi = {10.2196/41503},
    issn = {22919694},
    issue = {10},
    journal = {JMIR Med Inform 2022;10(10):e41503 https://medinform.jmir.org/2022/10/e41503},
    keywords = {angiography,cardiology,cardiovascular diseases,common data model,computed tomography,coronary artery computed tomography angiography,data modeling,electronic health record,health data science,medical informatics,observational study,population level estimation,risk score,vascular disease},
    month = {10},
    pages = {e41503},
    publisher = {JMIR Medical Informatics},
    title = {Coronary Artery Computed Tomography Angiography for Preventing Cardio-Cerebrovascular Disease: Observational Cohort Study Using the Observational Health Data Sciences and Informatics’ Common Data Model},
    volume = {10},
    year = {2022}
}
@article{Bardenheuer2022,
    author = {Kristina Bardenheuer and Michel Van Speybroeck and Clare Hague and Enkeleida Nikai and Martin Price},
    doi = {10.1111/EJH.13780},
    issn = {1600-0609},
    issue = {2},
    journal = {European Journal of Haematology},
    keywords = {Haematology Outcomes Network in Europe,Observational Medical Outcomes Partnership,common data model,data analysis,evidence generation,federated data network,real,world evidence},
    month = {8},
    pages = {138-145},
    pmid = {35460296},
    publisher = {John Wiley & Sons, Ltd},
    title = {Haematology Outcomes Network in Europe (HONEUR)—A collaborative, interdisciplinary platform to harness the potential of real-world data in hematology},
    volume = {109},
    year = {2022}
}
@article{Cho2020,
    author = {Sylvia Cho and Margaret Sin and Demetra Tsapepas and Leigh Anne Dale and Syed A. Husain and Sumit Mohan and Karthik Natarajan},
    doi = {10.1055/S-0040-1716528},
    issn = {18690327},
    issue = {4},
    journal = {Applied Clinical Informatics},
    keywords = {OMOP,Registries,Standard,Transplants,UNOS,Vocabulary},
    month = {8},
    pages = {650},
    pmid = {33027834},
    publisher = {Thieme Medical Publishers},
    title = {Content Coverage Evaluation of the {OMOP} Vocabulary on the Transplant Domain Focusing on Concepts Relevant for Kidney Transplant Outcomes Analysis},
    volume = {11},
    year = {2020}
}
@article{Unberath2020,
	author = {Philipp Unberath and Hans Ulrich Prokosch and Julian Gründner and Marcel Erpenbeck and Christian Maier and Jan Christoph},
	doi = {10.1055/S-0040-1710393},
	issn = {18690327},
	issue = {3},
	journal = {Applied Clinical Informatics},
	keywords = {OMOP,data integration,decision support techniques,prediction model},
	month = {5},
	pages = {399},
	pmid = {32492716},
	publisher = {Thieme Medical Publishers},
	title = {EHR-Independent Predictive Decision Support Architecture Based on {OMOP}},
	volume = {11},
	year = {2020}
}
@article{Kim2020,
    author = {Hunmin Kim and Sooyoung Yoo and Yonghoon Jeon and Soyoung Yi and Seok Kim and Sun Ah Choi and Hee Hwang and Ki Joong Kim},
    doi = {10.3389/FNEUR.2020.00409/FULL},
    issn = {16642295},
    journal = {Frontiers in Neurology},
    keywords = {Common Data Model (CDM),antiseizure medications,drug-resistant epilepsy,epilepsy,treatment pathway},
    month = {5},
    pages = {409},
    publisher = {Frontiers Media S.A.},
    title = {Characterization of Anti-seizure Medication Treatment Pathways in Pediatric Epilepsy Using the Electronic Health Record-Based Common Data Model},
    volume = {11},
    year = {2020}
}
@article{Lenert2021,
author = {Lenert, Leslie and Ilatovskiy, Andrey and Agnew, James and Rudsill, Patricia and Jacobs, Jeff and Weatherston, Duncan and Deans, Kenneth},
year = {2021},
month = {05},
pages = {},
title = {Automated Production of Research Data Marts from a Canonical Fast Healthcare Interoperability Resource (FHIR) Data Repository: Applications to COVID-19 Research},
volume = {28},
journal = {Journal of the American Medical Informatics Association},
doi = {10.1093/jamia/ocab108}
}
@article{Waitman2021,
    author = {Waitman, Lemuel R and Song, Xing and Walpitage, Dammika Lakmal and Connolly, Daniel C and Patel, Lav P and Liu, Mei and Schroeder, Mary C and VanWormer, Jeffrey J and Mosa, Abu Saleh and Anye, Ernest T and Davis, Ann M},
    title = {Enhancing {PCORnet} Clinical Research Network data completeness by integrating multistate insurance claims with electronic health records in a cloud environment aligned with {CMS} security and privacy requirements},
    journal = {Journal of the American Medical Informatics Association},
    volume = {29},
    number = {4},
    pages = {660-670},
    year = {2021},
    month = {12},
    issn = {1527-974X},
    doi = {10.1093/jamia/ocab269},
    eprint = {https://academic.oup.com/jamia/article-pdf/29/4/660/42897549/ocab269.pdf},
}


@article{Ma2021,
author = {Ma, Qinli and Mack, M. and Shambhu, Sonali and Mctigue, Kathleen and Haynes, Kevin},
year = {2021},
month = {02},
pages = {},
title = {Characterization of bariatric surgery and outcomes using administrative claims data in the research network of a nationwide commercial health plan},
volume = {21},
journal = {BMC Health Services Research},
doi = {10.1186/s12913-021-06074-3}
}

@article{GRAHAM2022100974,
title = {Applying computable phenotypes within a common data model to identify heart failure patients for an implantable cardiac device registry},
journal = {IJC Heart and Vasculature},
volume = {39},
pages = {100974},
year = {2022},
issn = {2352-9067},
doi = {https://doi.org/10.1016/j.ijcha.2022.100974},
author = {Jove Graham and Andy Iverson and Joao Monteiro and Katherine Weiner and Kara Southall and Katherine Schiller and Mudit Gupta and Edgar P. Simard},
keywords = {Comorbidities heart failure, Clinical trial, Registry, Electronic health record, Computable phenotype, Common data model},
}
@article{Mcdonough2020,
author = {McDonough, Caitrin and Babcock, Kyle and Chucri, Kristen and Crawford, Dana and Bian, Jiang and Modave, Francois and Cooper-DeHoff, Rhonda and Hogan, William},
year = {2020},
month = {08},
pages = {},
title = {Optimizing identification of resistant hypertension: Computable phenotype development and validation},
volume = {29},
journal = {Pharmacoepidemiology and Drug Safety},
doi = {10.1002/pds.5095}
}
@article{Carnahan2020,
author = {Carnahan, Ryan and Waitman, Lemuel and Charlton, Mary and Schroeder, Mary and Bossler, Aaron and Campbell, W. and Campbell, James and McDowell, Bradley and Smith, Nicholas and Gryzlak, Brian and Chrischilles, Elizabeth},
year = {2020},
month = {08},
pages = {724-735},
title = {Exploration of {PCORnet} Data Resources for Assessing Use of Molecular-Guided Cancer Treatment},
volume = {4},
journal = {JCO Clinical Cancer Informatics},
doi = {10.1200/CCI.19.00142}
}

@article{Bian2020,
    author = {Bian, Jiang and Lyu, Tianchen and Loiacono, Alexander and Viramontes, Tonatiuh Mendoza and Lipori, Gloria and Guo, Yi and Wu, Yonghui and Prosperi, Mattia and George, Thomas J, Jr and Harle, Christopher A and Shenkman, Elizabeth A and Hogan, William},
    title = "{Assessing the practice of data quality evaluation in a national clinical data research network through a systematic scoping review in the era of real-world data}",
    journal = {Journal of the American Medical Informatics Association},
    volume = {27},
    number = {12},
    pages = {1999-2010},
    year = {2020},
    month = {11},
    issn = {1527-974X},
    doi = {10.1093/jamia/ocaa245},
    eprint = {https://academic.oup.com/jamia/article-pdf/27/12/1999/34838730/ocaa245.pdf},
}

@article{FORREST2020,
title = {{PCORnet} 2020: current state, accomplishments, and future directions},
journal = {Journal of Clinical Epidemiology},
volume = {129},
pages = {60-67},
year = {2021},
issn = {0895-4356},
doi = {https://doi.org/10.1016/j.jclinepi.2020.09.036},
author = {Christopher B. Forrest and Kathleen M. McTigue and Adrian F. Hernandez and Lauren W. Cohen and Henry Cruz and Kevin Haynes and Rainu Kaushal and Abel N. Kho and Keith A. Marsolo and Vinit P. Nair and Richard Platt and Jon E. Puro and Russell L. Rothman and Elizabeth A. Shenkman and Lemuel Russell Waitman and Neely A. Williams and Thomas W. Carton},
}

@book{TheBookOfOHDSI,
	author = {Observational Health Data Sciences and Informatics},
	title = {The Book of {OHDSI}},
		year={2023},
	month={01},
	day={15}
}


@article{HripcsakOHDSI,
author = {George Hripcsak and Jon D. Duke and Nigam H. Shah and Christian G. Reich and Vojtech Huser and Martijn J. Schuemie and  Marc A. Suchard and Rae Woong Park and Ian Chi Kei Wong and Peter R. Rijnbeek and Johan van der Lei and Nicole Pratt and G. Niklas Norén  and Yu-Chuan Li  and Paul E. Stang and David Madigan and Patrick B. Ryang},
journal = {IOS Press},
title = {Observational Health Data Sciences and Informatics ({OHDSI}): Opportunities for Observational Researchers},
year = {2015}
}


@article{Stang,
author = {Stang, Paul E and Ryan, Patrick B and Racoosin, Judith A and Overhage, J Marc and Hartzema, Abraham G and Reich, Christian and Welebob, Emily and Scarnecchia, Thomas and Woodcock, Janet},
title = {Advancing the Science for Active Surveillance: Rationale and Design for the Observational Medical Outcomes Partnership},
journal = {Annals of Internal Medicine},
volume = {153},
number = {9},
pages = {600-606},
year = {2010},
doi = {10.7326/0003-4819-153-9-201011020-00010},
note ={PMID: 21041580},
eprint = {https://www.acpjournals.org/doi/pdf/10.7326/0003-4819-153-9-201011020-00010},
}


@article{FHIRbulk,
title = {High Performance Computing on Flat {FHIR} Files Created with the New SMART/{HL7} Bulk Data Access Standard},
journal = {AMIA Annu Symp Proc},
year = {2020},
author = {Liu, D and Sahu, R and Ignatov, V and Gottlieb, D and Mandl, KD.},
}


@techreport{EMAWorkshopreport,
	author = {European Medicines Agency},
	title = {A Common Data Model for Europe? – Why? Which? How?},
	type = {Workshop report},
	institution = {European Medicines Agency},
		year={2017},
	month={12},
	day={12}

}


@techreport{CDAImplementationGuide,
	author = {Ann Arbor},
	title = {{HL7} Implementation Guide for {CDA} Release 2: NHSN Healthcare Associated Infection (HAI) Reports, Release 2},
	type = {Draft Standard for Trial Use},
	institution = {Health Level Seven, Inc.},
	year = {2009},
month={2},
}

@misc{hl7FHIR,
	url = {http://hl7.org/fhir/},
	title = {{FHIR}},
		year={2023},
	month={01},
	day={17}
}
@misc{FIHRDeutschlandeV,
	title = {FIHR Deutschland e.V.},
	url = {https://hl7.de/themen/hl7-fhir-mobile-kommunikation-und-mehr/warum-fhir/},
	year={2023},
	month={11},
	day={14}}


@misc{HL7,
	organization = {Health Level Seven},
	title = {HL7},
	URL = {http://www.hl7.org},
		year={202},
	month={11},
	day={18},}


@misc{HAPI,
	title = {HAPI {FHIR}},
	url = {https://hapi.fhir.org/},
	date = {2023-02-01},
	year={2023},
	month={02},
	day={01},

}


@misc{firely,
	title = {firely},
	URL = {https://fire.ly/products/forge/},
	date = {2023-02-01},
	year={2023},
	month={02},
	day={01}
}


@misc{PopMedNet,
	organization = {Harvard Pilgrim Healthcare Institute},
	title = {PopMedNet},
	URL = {https://www.popmednet.org/},
	year={2023},
	month={01},
	day={15}
}


@misc{Sentinel,
	organization = {FDA's Sentinel Initiative},
	title = {Sentinel Common Data Model},
	URL = {https://www.sentinelinitiative.org/methods-data-tools},
	year={2023},
	month={01},
	day={15}}


@misc{PortalMDM,
	organization = {University Hospital Heidelberg},
	title = {Medical Data Model Portal},
	URL = {https://medical-data-models.org},
	year={2023},
	month={01},
	day={15}}

@misc{OHDSI,
	organization = {OHDSI},
	title = {{OHDSI}  Collaborators},
	URL = {https://www.ohdsi.org/who-we-are/collaborators/},
		year={2023},
	month={01},
	day={15}
}


@misc{EHDENdatapartners,
	organization = {{EHDEN}},
	title = {{EHDEN} datapartners},
	URL = {https://www.ehden.eu/datapartners/},
		year={2023},
	month={01},
	day={15}
}


@misc{OMOPCDMversions,
	title = {{OMOP CDM} versions,},
	URL = {https://ohdsi.github.io/CommonDataModel/cdm54.html},
		year={2023},
	month={01},
	day={15},
}


@misc{athena,
	title = {Athena},
	URL = {https://athena.ohdsi.org/search-terms/start},
		year={2023},
	month={01},
	day={15}
}

@misc{atlas,
	title = {Atlas},
	URL = {https://atlas-demo.ohdsi.org/#/home},
		year={2023},
	month={01},
	day={15}
}


@misc{i2b2,
	organization = {Informatics for Integration Biology and the Bedside},
	title = {i2b2},
	URL = {https://community.i2b2.org/wiki/display/BUN/i2b2+Common+Data+Model+Documentation},
		year={2023},
	month={01},
	day={15}}


@misc{PCORnetOpenDataset,
URL = {https://ieee-dataport.org/datasets},
publisher = {IEEE Dataport},
title = {{PCORnet CDM} Sample Datasets},
	year={2023},
	month={01},
	day={15}
}


@misc{PCORnetHomepage,
URL = {https://pcornet.org/data/},
title = {{PCORnet CDM}},
	year={2023},
	month={01},
	day={15}}

@misc{SAS,
URL = {https://www.sas.com/en_us/home.html},
title = {Analytics Software and Solutions},
publisher = {SAS Institute Inc.},
	year={2023},
	month={08},
	day={28}}


@misc{scopus,
URL = {https://www.scopus.com/search/form.uri?display=basic#basic},
title = {Scopus},
	year={2023},
	month={02},
	day={25}}


@misc{ToolPoolFHIRtoOMOP,
	title = {Software {FHIR} to {OMOP}},
	URL = {https://www.toolpool-gesundheitsforschung.de/produkte/fhir-omop-etl-prozess},
		year={2023},
	month={07},
	day={17}

}


@misc{OMOPonFHIR,
	title = {{OMOPonFHIR}},
	URL = {https://omoponfhir.org/},
		year={2023},
	month={01},
	day={15}

}


@misc{nltk,
	title = {NLTK},
	URL = {https://www.nltk.org/},
		year={2023},
	month={01},
	day={15}

}


@misc{DAFResearch,
	title = {DAF-Research Profile List and Mappings from {FHIR} to {PCORnet CDM} and {OMOP CDM}},
	URL = {http://hl7.org/fhir/us/daf-research/2017Jan/daf-research-profile.html},
		year={2023},
	month={01},
	day={15}

}

@misc{rxnorm,
	title = {RxNorm},
	URL = {https://www.nlm.nih.gov/research/umls/rxnorm/index.html},
		year={2023},
	month={04},
	day={21}

}

@misc{loinc,
	title = {{LOINC}},
	URL = {https://loinc.org/},
			year={2023},
	month={04},
	day={21}

}

@misc{ICPC,
	title = {International Classification of Primary Care},
	URL = {https://www.who.int/standards/classifications/other-classifications/international-classification-of-primary-care},
		year={2023},
	month={08},
	day={28}
}

@misc{ICD,
	title = {International Statistical Classification of Diseases and Related Health Problems},
	URL = {https://www.who.int/standards/classifications/classification-of-diseases},
			year={2023},
	month={08},
	day={28}

}

@misc{snomed,
	title = {{SNOMED}},
	URL = {https://www.snomed.org/},
			year={2023},
	month={04},
	day={28}

}


@misc{PCORnetCDM,
	title = {{PCORnet} Common Data Model},
	URL = {https://pcornet.org/wp-content/uploads/2022/01/PCORnet-Common-Data-Model-v60-2020_10_221.pdf},
			year={2023},
	month={04},
	day={21}


}

@misc{openEHR,
	title = {{openEHR}},
	URL = {https://openehr.org},
			year={2023},
	month={04},
	day={21}

}


@misc{openEHR_HiGHmed,
	title = {{openEHR} community continues to grow prominently},
	URL = {https://www.highmed.org/de/news/openehr-community-waechst-prominent-weiter},
			year={2023},
	month={06},
	day={15}


}

@misc{ISO,
	organization = {International Organization for Standardization},
	title = {ISO},
	URL = {https://www.iso.org/home.html},
 	year={2023},
	month={08},
	day={28}}


@misc{WhiteRabbit,
	organization = {OHDSI},
	title = {{OHDSI} White Rabbit},
	URL = {http://ohdsi.github.io/WhiteRabbit/},
	year={2023},
	month={08},
	day={28}}

@misc{PCORnetForum,
	organization = {{PCORnet}},
	title = {{PCORnet Forum}},
	URL = {https://github.com/CDMFORUM},
	year={2023},
	month={08},
	day={28}}


@ARTICLE{Kryszyn2023,
 author={Kryszyn, Jacek and Smolik, Waldemar T. and Wanta, Damian and Midura, Mateusz and Wróblewski, Przemysław},
 volume={vol. 69},
 number={No 1},
 journal={International Journal of Electronics and Telecommunications},
 pages={47-52},
 howpublished={online},
 year={2023},
 publisher={Polish Academy of Sciences Committee of Electronics and Telecommunications},
 type={Article},
 title={Comparison of {openEHR} and {HL7 FHIR} Standards},
 doi={10.24425/ijet.2023.144330},
}


@article{Huser2016,
author = {Huser, Vojtech and Defalco, Frank and Schuemie, Martijn and Ryan, Patrick and Shang, Ning and Velez, Mark and Park, Rae Woong and Boyce, Richard and Duke, Jon and Khare, Ritu and Utidjian, Levon and Bailey, Charles},
year = {2016},
month = {11},
pages = {},
title = {Multisite Evaluation of a Data Quality Tool for Patient-Level Clinical Data Sets},
volume = {4},
journal = {eGEMs (Generating Evidence and Methods to improve patient outcomes)},
doi = {10.13063/2327-9214.1239},
}

@article{Wagholikar2022,
    author = {Wagholikar, Kavishwar B and Ainsworth, Layne and Zelle, David and Chaney, Kira and Mendis, Michael and Klann, Jeffery and Blood, Alexander J and Miller, Angela and Chulyadyo, Rupendra and Oates, Michael and Gordon, William J and Aronson, Samuel J and Scirica, Benjamin M and Murphy, Shawn N},
    title = {I2b2-etl: Python application for importing electronic health data into the informatics for integrating biology and the bedside platform},
    journal = {Bioinformatics},
    volume = {38},
    number = {20},
    pages = {4833-4836},
    year = {2022},
    month = {09},
    issn = {1367-4803},
    doi = {10.1093/bioinformatics/btac595},
    eprint = {https://academic.oup.com/bioinformatics/article-pdf/38/20/4833/46535010/btac595.pdf},
}


@article{DAmore2018,
author = {D'Amore, John and Bouhaddou, Omar and Mitchell, Sandra and Li, Chun and Leftwich, Russell and Turner, Todd and Rahn, Matthew and Donahue, Margaret and Nebeker, Jonathan},
year = {2018},
month = {12},
pages = {358-367},
title = {Interoperability Progress and Remaining Data Quality Barriers of Certified Health Information Technologies},
volume = {2018},
journal = {AMIA ... Annual Symposium proceedings. AMIA Symposium}
} 

@incollection{Xudong2022,
title = {Chapter 18 - The road to interoperability: {openEHR} modelling and implementation},
editor = {Evelyn Hovenga and Heather Grain},
booktitle = {Roadmap to Successful Digital Health Ecosystems},
publisher = {Academic Press},
pages = {415-435},
year = {2022},
address = {Zhejiang},
doi = {https://doi.org/10.1016/B978-0-12-823413-6.00027-6},
author = {Lu Xudong and Nan Shan and Cai Hailing and Cheng Yexuan and Li Mengyang and Wang Li and Min Lingtong},
}

@incollection{Pohjonen2022,
title = {Chapter 20 - Norway, Sweden, and Finland as forerunners in open ecosystems and openEHR},
editor = {Evelyn Hovenga and Heather Grain},
booktitle = {Roadmap to Successful Digital Health Ecosystems},
publisher = {Academic Press},
pages = {457-471},
year = {2022},
address={Helsinki},
doi = {https://doi.org/10.1016/B978-0-12-823413-6.00011-2},
author = {Hanna Pohjonen}
}

@article{SREEJITH2023,
title = {Smart Contract Authentication assisted GraphMap-Based {HL7 FHIR} architecture for interoperable e-healthcare system},
journal = {Heliyon},
volume = {9},
number = {4},
pages = {e15180},
year = {2023},
issn = {2405-8440},
doi = {https://doi.org/10.1016/j.heliyon.2023.e15180},
author = {R. Sreejith and S. Senthil}
}


@article{Schneeweiss2019,
author = {Schneeweiss, Sebastian and Brown, Jeff and Bate, Andrew and Trifirò, Gianluca and Bartels, Dorothee},
year = {2019},
month = {07},
pages = {},
title = {Choosing Among Common Data Models for Real-World Data Analyses Fit for Making Decisions About the Effectiveness of Medical Products},
volume = {107},
journal = {Clinical Pharmacology \& Therapeutics},
doi = {10.1002/cpt.1577}
}

@unknown{Rhonda2021,
author = {Facile, Rhonda and Muhlbradt, Erin and Gong, Mengchun and Li, Qing-Na and Popat, Vaishali and Pétavy, Frank and Cornet, Ronald and Ruan, Yaoping and Koide, Daisuke and Toshiki, I. and Hume, Sam and Rockhold, Frank and Bao, Wenjun and Dubman, I. and Jauregui, Barbara},
year = {2021},
month = {06},
pages = {},
title = {The Use of CDISC Standards for Real-World Data (RWD): Expert Perspectives from a Qualitative Delphi Survey (Preprint)},
doi = {10.2196/preprints.30363}
}


@article{RIVERASANCHEZ2019,
title = {A service-based RBAC and MAC approach incorporated into the {FHIR} standard},
journal = {Digital Communications and Networks},
volume = {5},
number = {4},
pages = {214-225},
year = {2019},
issn = {2352-8648},
doi = {https://doi.org/10.1016/j.dcan.2019.10.004},
author = {Yaira K. {Rivera Sánchez} and Steven A. Demurjian and Mohammed S. Baihan},
keywords = {Access control, {FHIR}, Healthcare systems, MAC, Mobile applications, RBAC}
}

@article{Bonisch2022,
title={Harvesting metadata in clinical care: a crosswalk between {FHIR}, {OMOP}, {CDISC} and {openEHR} metadata},
abstract={Metadata describe information about data source, type of creation, structure, status and semantics and are prerequisite for preservation and reuse of medical data. To overcome the hurdle of disparate data sources and repositories with heterogeneous data formats a metadata crosswalk was initiated, based on existing standards. FAIR Principles were included, as well as data format specifications. The metadata crosswalk is the foundation of data provision between a Medical Data Integration Center (MeDIC) and researchers, providing a selection of metadata information for research design and requests. Based on the crosswalk, metadata items were prioritized and categorized to demonstrate that not one single predefined standard meets all requirements of a MeDIC and only a maximum data set of metadata is suitable for use. The development of a convergence format including the maximum data set is the anticipated solution for an automated transformation of metadata in a MeDIC.},
author={B\"{o}nisch, Caroline and Keszty\"{u}s, Dorothea and Keszty\"{u}s, Tibor},
year = {2022},
volume={9},
issue={1},
journal={Scientific Data},
doi={10.1038/s41597-022-01792-7},
}

@article{Klann2019,
title={Data model harmonization for the All Of Us Research Program: Transforming i2b2 data into the {OMOP} common data model},
author={Klann, Jeffrey G. and Joss, Matthew A. H. and Embree, Kevin and Murphy, Shawn N.},
year = {2019},
volume={14},
issue={2},
journal={PLoS One},
doi={10.1371/journal.pone.0212463},
}

@article{Oliveira2021,
author = {Oliveira, Daniela and Miranda, Rui and Hak, Francini and Abreu, Nuno and Leuschner, Pedro and Abelha, Ant{\'{o}}nio and Machado, Jos{\'{e}}},
doi = {10.1016/j.procs.2021.04.015},
journal = {Procedia Computer Science},
keywords = {Clinical Information model,Electronic Health Record,Healthcare Information Systems,OpenEHR,Reference Model},
pages = {893--898},
title = {{ScienceDirect Steps towards an Healthcare Information Model based on openEHR}},
volume = {184},
year = {2021}
}

@article{Ogunyemi2013,
author = {Ogunyemi, Omolola I. and Meeker, Daniella and Kim, Hyeon Eui and Ashish, Naveen and Farzaneh, Seena and Boxwala, Aziz},
doi = {10.1097/MLR.0b013e31829b1e0b},
issn = {00257079},
journal = {Medical Care},
keywords = {clinical informatics,common data models,comparative effectiveness research,data modeling,semantic interoperability,syntactic interoperability},
number = {8 SUPPL.3},
pages = {45--52},
pmid = {23774519},
title = {{Identifying appropriate reference data models for comparative effectiveness research (CER) studies based on data from clinical information systems}},
volume = {51},
year = {2013}
}

@article{Visweswaran2018,
author = {Visweswaran, Shyam and Becich, Michael and D’Itri, Vincent and Sendro, Elaina and MacFadden, Douglas and Anderson, Nicholas and Allen, Karen and Ranganathan, Dipti and Murphy, Shawn and Morrato, Elaine and Pincus, Harold and Toto, Robert and Firestein, Gary and Nadler, Lee and Reis, Steven},
year = {2018},
month = {08},
pages = {},
title = {Accrual to Clinical Trials (ACT): A Clinical and Translational Science Award Consortium Network},
volume = {1},
journal = {JAMIA Open},
doi = {10.1093/jamiaopen/ooy033}
}

@article{Boussadi2017,
author = {Boussadi, Abdelali and Zapletal, Eric},
year = {2017},
month = {08},
pages = {120},
title = {A Fast Healthcare Interoperability Resources (FHIR) layer implemented over i2b2},
volume = {17},
journal = {BMC Medical Informatics and Decision Making},
doi = {10.1186/s12911-017-0513-6}
}

@article{Wagholika2016,
author = {Wagholikar, Kavishwar and Mandel, Joshua and Klann, Jeffery and Wattanasin, Nich and Mendis, Michael and Chute, Christopher and Mandl, Kenneth and Murphy, Shawn},
year = {2016},
month = {06},
pages = {ocw079},
title = {SMART-on-{FHIR} implemented over i2b2},
volume = {24},
journal = {Journal of the American Medical Informatics Association},
doi = {10.1093/jamia/ocw079}
}

@article{Murphy2011,
    author = {Murphy, Shawn N and Gainer, Vivian and Mendis, Michael and Churchill, Susanne and Kohane, Isaac},
    title = {Strategies for maintaining patient privacy in i2b2},
    journal = {Journal of the American Medical Informatics Association},
    volume = {18},
    number = {Supplement 1},
    pages = {i103-i108},
    year = {2011},
    month = {10},
        issn = {1067-5027},
    doi = {10.1136/amiajnl-2011-000316},
}


@article{Fregoso2021a,
author = {Fregoso, Jonathan and Gonzalez, Claudia I. and Martinez, Gabriela E.},
doi = {10.3390/axioms10030139},
issn = {20751680},
journal = {Axioms},
keywords = {Optimization of convolutional neural networks,PSO,Sign language recognition},
number = {3},
title = {{Optimization of convolutional neural networks architectures using pso for sign language recognition}},
volume = {10},
year = {2021}
}

@article{Klann2016,
author = {Klann, Jeffrey and Abend, Aaron and Raghavan, Vijay and Mandl, Kenneth and Murphy, Shawn},
year = {2016},
month = {02},
pages = {ocv188},
title = {Data interchange using i2b2},
volume = {23},
journal = {Journal of the American Medical Informatics Association},
doi = {10.1093/jamia/ocv188}
}

@article{Behrman2011,
author = {Behrman, Rachel E and Benner, Joshua S and Brown, Jeffrey D S and Mcclellan, Mark and Woodcock, Janet and Platt, Richard},
doi = {10.1056/NEJMp1014427},
title = {{Developing the Sentinel System-A National Resource for Evidence Development Developing the Sentinel System}},
journal = {The New England Journal of Medicine}, 
month = {02},
year = {2011}
}

@article{Garde2007,
author = {Garde, Sebastian and Knaup, P. and Hovenga, E. J.S. and Heard, S.},
doi = {10.1160/ME5001},
issn = {00261270},
journal = {Methods of Information in Medicine},
number = {3},
pages = {332--343},
pmid = {17492120},
title = {{Towards semantic interoperability for electronic health records: Domain knowledge governance for {openEHR} archetypes}},
volume = {46},
year = {2007}
}

@article{Reich2012,
author = {Reich, Christian and Ryan, Patrick B. and Stang, Paul E. and Rocca, Mitra},
doi = {10.1016/J.JBI.2012.05.002},
issn = {15320464},
journal = {Journal of Biomedical Informatics},
keywords = {Coding scheme,ICD-9-CM,Mapping,Taxonomy,Terminology standards,Vocabulary},
month = {8},
number = {4},
pages = {689--696},
pmid = {22683994},
title = {{Evaluation of alternative standardized terminologies for medical conditions within a network of observational healthcare databases}},
volume = {45},
year = {2012}
}

@article{Phong2022a,
archivePrefix = {arXiv},
arxivId = {2205.10456},
author = {Phong, Nguyen Huu and Santos, Augusto and Ribeiro, Bernardete},
eprint = {2205.10456},
number = {1},
title = {{PSO-Convolutional Neural Networks with Heterogeneous Learning Rate}},
volume = {4},
year = {2022}
}

@article{Gonzalez-Castro2021,
author = {Gonz{\'{a}}lez-Castro, Lorena and Cal-Gonz{\'{a}}lez, Victoria M. and {Del Fiol}, Guilherme and L{\'{o}}pez-Nores, Mart{\'{i}}n},
doi = {10.1016/j.jbi.2021.103953},
issn = {15320464},
journal = {Journal of Biomedical Informatics},
keywords = {Cancer survivorship,Data standards,FHIR,Healthcare data interoperability,Secondary use},
pmid = {34781009},
title = {{CASIDE: A data model for interoperable cancer survivorship information based on {FHIR}}},
volume = {124},
year = {2021}
}

@article{Ranade-Kharkar2018,
author = {Ranade-Kharkar, Pallavi and Narus, Scott P. and Anderson, Gary L. and Conway, Teresa and {Del Fiol}, Guilherme},
doi = {10.1016/j.jbi.2018.07.009},
issn = {15320464},
journal = {Journal of Biomedical Informatics},
keywords = {C-CDA,Care team,Data standards,FHIR,HIE,Health information exchange},
number = {July},
pages = {1--9},
pmid = {30017975},
publisher = {Elsevier},
title = {{Data standards for interoperability of care team information to support care coordination of complex pediatric patients}},
volume = {85},
year = {2018}
}


@article{Bird2003,
author = {Bird, Linda and Goodchild, Andrew and Tun, Zar Zar},
issn = {1443458X},
journal = {Journal of Research and Practice in Information Technology},
number = {2},
pages = {121--138},
title = {{Experiences with a two-level modelling approach to electronic health records}},
volume = {35},
year = {2003}
}

@article{Jiang2017,
author = {Jiang, Guoqian and Kiefer, Richard and Sharma, Deepak and Prud'hommeaux, Eric and Solbrig, Harold},
year = {2017},
month = {01},
pages = {887-891},
title = {A Consensus-Based Approach for Harmonizing the {OHDSI} Common Data Model with {HL7} {FHIR}},
volume = {245},

journal = {Studies in health technology and informatics}
}

@article{Brat2020,
author = {Brat, Gabriel and Weber, Griffin and Gehlenborg, Nils and Avillach, Paul and Palmer, Nathan and Chiovato, Luca and Cimino, James and Waitman, Lemuel and Omenn, Gilbert and Malovini, Alberto and Moore, Jason and Beaulieu-Jones, Brett and Tibollo, Valentina and Murphy, Shawn and L'Yi, Sehi and Keller, Mark and Bellazzi, Riccardo and Hanauer, David and Serret-Larmande, Arnaud and Kohane, Isaac},
year = {2020},
month = {08},
pages = {109},
title = {International electronic health record-derived COVID-19 clinical course profiles: the 4CE consortium},
volume = {3},
journal = {npj Digital Medicine},
doi = {10.1038/s41746-020-00308-0}
}

@article{Dugas2016,
author = {Dugas, Martin and Neuhaus, Philipp and Meidt, Alexandra and Doods, Justin and Storck, Michael and Bruland, Philipp and Varghese, Julian},
doi = {10.1093/database/bav121},
issn = {17580463},
journal = {Database},
pages = {1--9},
pmid = {26868052},
title = {{Portal of medical data models: Information infrastructure for medical research and healthcare}},
volume = {2016},
year = {2016}
}

@article{Rinaldi,
author = {Rinaldi, Eugenia and Thun, Sylvia},
booktitle = {Public Health and Informatics: Proceedings of MIE 2021},
doi = {10.3233/SHTI210189},
isbn = {9781643681856},
month = {7},
pages = {402--406},
pmid = {34042774},
journal = {IOS Press},
title = {From {OpenEHR} to {FHIR} and {OMOP} data model for microbiology findings},
year = {2021}
}

@article{Dolin2001,
    author = {Dolin, Robert H. and Alschuler, Liora and Beebe, Calvin and Biron, Paul V. and Boyer, Sandra Lee and Essin, Daniel and Kimber, Elliot and Lincoln, Tom and Mattison, John E.},
    title = "{The {HL7} Clinical Document Architecture}",
    journal = {Journal of the American Medical Informatics Association},
    volume = {8},
    number = {6},
    pages = {552-569},
    year = {2001},
    month = {11},
    issn = {1067-5027},
    doi = {10.1136/jamia.2001.0080552},
    eprint = {https://academic.oup.com/jamia/article-pdf/8/6/552/2337897/8-6-552.pdf},
}


@article{Liyanage2018,
author = {Liyanage, Harshana and Liaw, Siaw Teng and Jonnagaddala, Jitendra and Hinton, William and {De Lusignan}, Simon},
doi = {10.3233/978-1-61499-921-8-60},
isbn = {9781614999201},
issn = {18798365},
journal = {Studies in Health Technology and Informatics},
keywords = {Common data models,Costs and cost analysis,Diabetes Mellitus,Medical record systems,Organization and administration,computerized,data harmonisation},
pages = {60--64},
pmid = {30306907},
title = {{Common Data Models (CDMs) to Enhance International Big Data Analytics: A Diabetes Use Case to Compare Three CDMs}},
volume = {255},
year = {2018}
}

@article{Klann2018,
author = {Klann, Jeffrey and Phillips, Lori and Herrick, Christopher and Joss, Matthew and Wagholikar, Kavishwar and Murphy, Shawn},
year = {2018},
month = {07},
pages = {},
title = {Web services for data warehouses: {OMOP} and {PCORnet} on i2b2},
volume = {25},
journal = {Journal of the American Medical Informatics Association : JAMIA},
doi = {10.1093/jamia/ocy093}
}

@article{Maier2018,
author = {Maier, Christian and Lang, L and Storf, Holger and Vormstein, Patric and Bieber, R and Bernarding, J and Herrmann, Tim and Haverkamp, C and Horki, P and Laufer, Julian and Berger, F and Höning, Gunther and Fritsch, H and Schüttler, Jürgen and Ganslandt, Thomas and Prokosch, H and Sedlmayr, Martin},
year = {2018},
month = {01},
pages = {54-61},
title = {Towards Implementation of {OMOP} in a German University Hospital Consortium},
volume = {9},
journal = {Applied clinical informatics},
doi = {10.1055/s-0037-1617452}
}

@article{Fleurence2014,
author = {Fleurence, Rachael and Curtis, Lesley and Califf, Robert and Platt, Richard and Selby, Joe and Brown, Jeffrey},
year = {2014},
month = {05},
pages = {},
title = {Launching PCORnet, a national patient-centered clinical research network},
volume = {21},
journal = {Journal of the American Medical Informatics Association : JAMIA},
doi = {10.1136/amiajnl-2014-002747}
}

@article{Prokosch2018,
author = {Prokosch, Hans-Ulrich and Acker, Till and Bernarding, Johannes and Binder, Harald and Boeker, Martin and Börries, Melanie and Daumke, Philipp and Ganslandt, Thomas and Hesser, Jürgen and Höning, Gunther and Neumaier, Michael and Marquardt, Kurt and Renz, Harald and Rothkötter, Hermann-Josef and Schade-Brittinger, Carmen and Schmücker, Paul and Schüttler, Jürgen and Sedlmayr, Martin and Serve, Hubert and Storf, Holger},
year = {2018},
month = {01},
pages = {},
journal={Schattauer},
title = {MIRACUM: Medical Informatics in Research and Care in University Medicine : A Large Data Sharing Network to Enhance Translational Research and Medical Care}
}

@article{Bloomfield2017,
author = {Bloomfield, Richard A. and Polo-Wood, Felipe and Mandel, Joshua C. and Mandl, Kenneth D.},
doi = {10.1016/j.ijmedinf.2016.12.005},
issn = {18728243},
journal = {International Journal of Medical Informatics},
pages = {1--10},
pmid = {28118917},
publisher = {Elsevier Ireland Ltd},
title = {{Opening the Duke electronic health record to apps: Implementing SMART on {FHIR}}},
volume = {99},
year = {2017}
}

@article{KahnMDPhD2012,
author = {Kahn, Michael and Batson, Deborah and Schilling, Lisa},
year = {2012},
month = {07},
pages = {S60-7},
title = {Data Model Considerations for Clinical Effectiveness Researchers},
volume = {50 Suppl},
journal = {Medical care},
doi = {10.1097/MLR.0b013e318259bff4}
}

@article{Xiao2022,
author = {Xiao, Guohui and Pfaff, Emily and Prud'hommeaux, Eric and Booth, David and Sharma, Deepak K. and Huo, Nan and Yu, Yue and Zong, Nansu and Ruddy, Kathryn J. and Chute, Christopher G. and Jiang, Guoqian},
doi = {10.1016/j.jbi.2022.104201},
issn = {15320464},
journal = {Journal of Biomedical Informatics},
keywords = {Clinical Knowledge Graphs,Data Standards,Fast Healthcare Interoperability Resources (FHIR),Semantic Web,Shape Expressions (ShEx),Virtual Knowledge Graphs},
number = {September},
pages = {104201},
pmid = {36089199},
publisher = {Elsevier Inc.},
title = {{FHIR-Ontop-OMOP: Building clinical knowledge graphs in {FHIR} RDF with the {OMOP} Common data Model}},
volume = {134},
year = {2022}
}

@article{Danese2019b,
author = {Danese, Mark D. and Halperin, Marc and Duryea, Jennifer and Duryea, Ryan},
doi = {10.1186/s12911-019-0837-5},
issn = {14726947},
journal = {BMC Medical Informatics and Decision Making},
keywords = {Claims data,Data model,Electronic health records},
number = {1},
pages = {1--13},
pmid = {31234921},
publisher = {BMC Medical Informatics and Decision Making},
title = {{The Generalized Data Model for clinical research}},
volume = {19},
year = {2019}
}


@article{Brandt,
doi = {10.1002/LRH2.10233},
issn = {2379-6146},
journal = {Learning Health Systems},
keywords = {Clinical Quality Language,common data models,electronic health records,phenotyping},
month = {10},
number = {4},
pages = {e10233},
publisher = {John Wiley {\&} Sons, Ltd},
title = {{Toward cross-platform electronic health record-driven phenotyping using Clinical Quality Language}},
volume = {4},
year = {2020}
}

@article{Mcgraw2012,
author = {Mcgraw, Deven and Rosati, Kristen and Evans, Barbara},
doi = {10.1002/PDS.2319},
issn = {10538569},
journal = {Pharmacoepidemiology and Drug Safety},
keywords = {Accountability,Compliance,Distributed,Health Insurance Portability and Accountability Ac,Mini-Sentinel Common Data Model (MSCDM),Policies,Privacy},
month = {1},
number = {SUPPL. 1},
pages = {18--22},
pmid = {22262589},
title = {{A policy framework for public health uses of electronic health data}},
volume = {21},
year = {2012}
}

@article{Ploner2019,
author = {Ploner, Nico and Neurath, Markus F. and Schoenthaler, Martin and Zielke, Andreas and Prokosch, Hans Ulrich},
doi = {10.1016/j.jbi.2019.103212},
issn = {15320464},
journal = {Journal of Biomedical Informatics},
keywords = {Electronic medical records,FHIR,Health information exchange,Personal health records},
number = {May},
pages = {103212},
pmid = {31112761},
publisher = {Elsevier},
title = {{Concept to gain trust for a German personal health record system using public cloud and {FHIR}}},
volume = {95},
year = {2019}
}

@article{Garza2016,
author = {Garza, Maryam and {Del Fiol}, Guilherme and Tenenbaum, Jessica and Walden, Anita and Zozus, Meredith Nahm},
doi = {10.1016/J.JBI.2016.10.016},
issn = {15320464},
journal = {Journal of Biomedical Informatics},
keywords = {Common data model,Data model evaluation,Electronic health records},
month = {12},
pages = {333--341},
pmid = {27989817},
publisher = {Academic Press Inc.},
title = {{Evaluating common data models for use with a longitudinal community registry}},
volume = {64},
year = {2016}
}

@article{Murphy2010,
author = {Murphy, Shawn and Weber, Griffin and Mendis, Michael and Gainer, Vivian and Chueh, Henry and Churchill, Susanne and Kohane, Isaac},
year = {2010},
month = {03},
pages = {124-30},
title = {Serving the enterprise and beyond with informatics for integrating biology and the bedside (I2B2)},
volume = {17},
journal = {Journal of the American Medical Informatics Association : JAMIA},
doi = {10.1136/jamia.2009.000893}
}

@article{Hripcsak2016,
author = {Hripcsak, George and Ryan, Patrick and Duke, Jon and Shah, Nigam and Park, Rae Woong and Huser, Vojtech and Suchard, Marc and Schuemie, Martijn and Defalco, Frank and Perotte, Adler and Banda, Juan and Reich, Christian and Schilling, Lisa and Matheny, Michael and Meeker, Daniella and Pratt, Nicole and Madigan, David},
year = {2016},
month = {06},
pages = {201510502},
title = {Characterizing treatment pathways at scale using the {OHDSI} network},
volume = {113},
journal = {Proceedings of the National Academy of Sciences},
doi = {10.1073/pnas.1510502113}
}

@article{Hripcsak2015,
doi = {10.3233/978-1-61499-564-7-574},
isbn = {9781614995630},
issn = {18798365},
keywords = {Databases,Health Services Research,Observation},
pages = {574--578},
pmid = {26262116},
publisher = {IOS Press},
title = {{Observational Health Data Sciences and Informatics (OHDSI): Opportunities for Observational Researchers}},
volume = {216},
year = {2015}
}


@article{Peng2023,
author = {Peng, Yuan and Henke, Elisa and Reinecke, Ines and Zoch, Mich{\'{e}}le and Sedlmayr, Martin and Bathelt, Franziska},
doi = {10.1016/J.IJMEDINF.2022.104925},
issn = {13865056},
journal = {International Journal of Medical Informatics},
pages = {104925},
publisher = {Elsevier BV},
title = {{An ETL-process design for data harmonization to participate in international research with German real-world data based on FHIR and OMOP CDM}},
volume = {169},
year = {2023}
}

@article{Beale2007,
author = {Beale, Thomas and Heard, Sam},
isbn = {9781586037741},
issn = {18798365},
journal = {Studies in Health Technology and Informatics},
pages = {760--764},
pmid = {17911819},
title = {{An ontology-based model of clinical information}},
volume = {129},
year = {2007}
}
@article{Overhage2011,
author = {Overhage, J. Marc and Ryan, Patrick and Reich, Christian and Hartzema, Abraham and Stang, Paul},
year = {2011},
month = {12},
pages = {54-60},
title = {Validation of a common data model for active safety surveillance research},
volume = {19},
journal = {Journal of the American Medical Informatics Association : JAMIA},
doi = {10.1136/amiajnl-2011-000376}
}

@article{Stang2010,
abstract = {The U.S. Food and Drug Administration (FDA) Amendments Act of 2007 mandated that the FDA develop a system for using automated health care data to identify risks of marketed drugs and other medical products. The Observational Medical Outcomes Partnership is a public-private partnership among the FDA, academia, data owners, and the pharmaceutical industry that is responding to the need to advance the science of active medical product safety surveillance by using existing observational databases. The Observational Medical Outcomes Partnership's transparent, open innovation approach is designed to systematically and empirically study critical governance, data resource, and methodological issues and their interrelationships in establishing a viable national program of active drug safety surveillance by using observational data. This article describes the governance structure, data-access model, methods-testing approach, and technology development of this effort, as well as the work that has been initiated. {\textcopyright} 2010 American College of Physicians.},
author = {Stang, Paul E. and Ryan, Patrick B. and Racoosin, Judith A. and Overhage, J. Marc and Hartzema, Abraham G. and Reich, Christian and Welebob, Emily and Scarnecchia, Thomas and Woodcock, Janet},
doi = {10.7326/0003-4819-153-9-201011020-00010},
issn = {15393704},
journal = {Annals of Internal Medicine},
month = {11},
number = {9},
pages = {600--606},
publisher = {American College of Physicians},
title = {Advancing the science for active surveillance: Rationale and design for the observational medical outcomes partnership},
volume = {153},
year = {2010}
}


@article{Sinaci2017,
author = {Sinaci, A. Anil and Gencturk, Mert and Teoman, Huseyin and Laleci, Gokce and Alvarez-Romero, Celia and Martínez-García, Alicia and Poblador-Plou, Beatriz and Carmona-Pírez, Jonás and Löbe, Matthias and Parra-Calderon, Carlos},
year = {2023},
month = {03},
pages = {e42822},
title = {A Data Transformation Methodology to Create Findable, Accessible, Interoperable, and Reusable Health Data: Software Design, Development, and Evaluation Study},
volume = {25},
journal = {Journal of medical Internet research},
doi = {10.2196/42822}
}

@article{Saripalle2019,
author = {Saripalle, Rishi and Runyan, Christopher and Russell, Mitchell},
doi = {10.1016/j.jbi.2019.103188},
issn = {15320464},
journal = {Journal of Biomedical Informatics},
number = {May},
pages = {103188},
pmid = {31063828},
publisher = {Elsevier},
title = {{Using HL7 FHIR to achieve interoperability in patient health record}},
volume = {94},
year = {2019}
}

@article{Jhaveri2021,
author = {Jhaveri, Ravi and John, Jordan and Rosenman, Marc},
year = {2021},
month = {10},
pages = {},
title = {Electronic Health Record Network Research in Infectious Diseases},
volume = {43},
journal = {Clinical therapeutics},
doi = {10.1016/j.clinthera.2021.09.002}
}

@article{Paris,
author = {Paris, Nicolas and Parrot, Adrien},
doi = {10.1101/2020.08.14.20175141},
journal = {medRxiv},
month = {8},
pages = {2020.08.14.20175141},
publisher = {Cold Spring Harbor Laboratory Press},
title = {{MIMIC in the {OMOP} Common Data Model}},
year = {2020}
}

@article{Nan2022,
archivePrefix = {arXiv},
arxivId = {2201.06505},
author = {Nan, Yang and Ser, Javier Del and Walsh, Simon and Sch{\"{o}}nlieb, Carola and Roberts, Michael and Selby, Ian and Howard, Kit and Owen, John and Neville, Jon and Guiot, Julien and Ernst, Benoit and Pastor, Ana and Alberich-Bayarri, Angel and Menzel, Marion I. and Walsh, Sean and Vos, Wim and Flerin, Nina and Charbonnier, Jean Paul and van Rikxoort, Eva and Chatterjee, Avishek and Woodruff, Henry and Lambin, Philippe and Cerd{\'{a}}-Alberich, Leonor and Mart{\'{i}}-Bonmat{\'{i}}, Luis and Herrera, Francisco and Yang, Guang},
doi = {10.1016/j.inffus.2022.01.001},
issn = {15662535},
journal = {Information Fusion},
keywords = {Information fusion,data harmonisation,data standardisation,domain adaptation,reproducibility},
number = {January},
pages = {99--122},
title = {{Data harmonisation for information fusion in digital healthcare: A state-of-the-art systematic review, meta-analysis and future research directions}},
volume = {82},
year = {2022}
}

@article{Chen2009,
author = {Chen, Rong and Klein, Gunnar O. and Sundvall, Erik and Karlsson, Daniel and Hlfeldt, Hans},
doi = {10.1186/1472-6947-9-33},
issn = {14726947},
journal = {BMC Medical Informatics and Decision Making},
number = {1},
pages = {1--13},
pmid = {19570196},
title = {{Archetype-based conversion of EHR content models: Pilot experience with a regional EHR system}},
volume = {9},
year = {2009}
}

@article{Kalra2006,
author = {Kalra, D.},
journal = {Methods Inf Med},
keywords = {Electronic health records,information model,interoperability,standardisation},
number = {1},
pages = {136--180},
title = {{Electronic Health Record Standards}},
volume = {45},
year = {2006}
}


@article{Chapman,
  author       = {Martin Chapman and   Vasa Curcin and   Elizabeth I. Sklar},
  title        = {A semi-autonomous approach to connecting proprietary {EHR} standards
                  to {FHIR}},
  journal      = {CoRR},
  volume       = {abs/1911.12254},
  year         = {2019},
  url          = {http://arxiv.org/abs/1911.12254}
}

@article{Xu2015,
author = {Xu, Yihua and Zhou, Xiaofeng and Suehs, Brandon and Hartzema, Abraham and Kahn, Michael and Moride, Yola and Sauer, Brian and Liu, Qing and Moll, Keran and Pasquale, Margaret and Nair, Vinit and Bate, Andrew},
year = {2015},
month = {06},
title = {A Comparative Assessment of Observational Medical Outcomes Partnership and Mini-Sentinel Common Data Models and Analytics: Implications for Active Drug Safety Surveillance},
volume = {38},
journal = {Drug safety},
doi = {10.1007/s40264-015-0297-5}
}

@article{Platt2008,
author = {Platt, Richard and Madre, Leanne and Reynolds, Robert and Tilson, Hugh},
title = {Active drug safety surveillance: a tool to improve public health},
journal = {Pharmacoepidemiology and Drug Safety},
volume = {17},
number = {12},
pages = {1175-1182},
keywords = {drug safety, active surveillance, safety signals},
doi = {https://doi.org/10.1002/pds.1668},
eprint = {https://onlinelibrary.wiley.com/doi/pdf/10.1002/pds.1668},
year = {2008}
}

@article{Gamal2021,
author = {Gamal, Aya and Barakat, Sherif and Rezk, Amira},
doi = {10.1016/j.jbi.2020.103670},
issn = {15320464},
journal = {Journal of Biomedical Informatics},
keywords = {EHRs Data Modeling,Health care task,Interoperability,NoSQL,Standardized Electronic Health Record,Workload Characteristics},
pages = {103670},
pmid = {33359548},
publisher = {Elsevier Inc.},
title = {{Standardized electronic health record data modeling and persistence: A comparative review}},
volume = {114},
year = {2021}
}

@article{FORREST202160,
title = {PCORnet® 2020: current state, accomplishments, and future directions},
journal = {Journal of Clinical Epidemiology},
volume = {129},
pages = {60-67},
year = {2021},
issn = {0895-4356},
doi = {https://doi.org/10.1016/j.jclinepi.2020.09.036},
author = {Christopher B. Forrest and Kathleen M. McTigue and Adrian F. Hernandez and Lauren W. Cohen and Henry Cruz and Kevin Haynes and Rainu Kaushal and Abel N. Kho and Keith A. Marsolo and Vinit P. Nair and Richard Platt and Jon E. Puro and Russell L. Rothman and Elizabeth A. Shenkman and Lemuel Russell Waitman and Neely A. Williams and Thomas W. Carton},
keywords = {Distributed data network, Clinical research network, Health plan research network, PCORnet, Pragmatic clinical trials, Electronic health records, Big data, Learning health system},
}

@article{Goossen2010,
author = {Goossen, William and Goossen-Baremans, Anneke and {Van Der Zel}, Michael},
doi = {10.4258/hir.2010.16.4.201},
issn = {20933681},
journal = {Healthcare Informatics Research},
keywords = {Archetypes,Concept representation,Detailed clinical models,Electronic health records,Health level 7,Information modeling,Templates},
number = {4},
pages = {201--214},
title = {{Detailed clinical models: A review}},
volume = {16},
year = {2010}
}

@article{Benson2021,
author = {Benson, Tim and Grieve, Grahame},
doi = {10.1007/978-3-030-56883-2\_5},
isbn = {9783030568825},
pages = {79--102},
title = {{Principles of {FHIR}}},
journal={Springer Nature},
year = {2021}
}

@article{Yu2022,
author = {Yu, Yue and Zong, Nansu and Wen, Andrew and Liu, Sijia and Stone, Daniel J. and Knaack, David and Chamberlain, Alanna M. and Pfaff, Emily and Gabriel, Davera and Chute, Christopher G. and Shah, Nilay and Jiang, Guoqian},
doi = {10.1016/J.JBI.2022.104002},
issn = {15320464},
journal = {Journal of Biomedical Informatics},
month = {3},
pmid = {35077901},
publisher = {Academic Press Inc.},
title = {Developing an {ETL} tool for converting the {PCORnet CDM} into the {OMOP CDM} to facilitate the {COVID-19} data integration},
volume = {127},
year = {2022}
}

@article{Khalid2021,
doi = {10.1016/j.cmpb.2021.106394},
issn = {18727565},
journal = {Computer Methods and Programs in Biomedicine},
keywords = {COVID-19,Data harmonization,Data quality control,Distributed data network,Machine learning,Risk prediction},
pages = {106394},
pmid = {34560604},
publisher = {Elsevier B.V.},
title = {{A standardized analytics pipeline for reliable and rapid development and validation of prediction models using observational health data}},
volume = {211},
year = {2021}
}

@article{Brown2020,
    author = {Brown, Jeffrey S and Maro, Judith C and Nguyen, Michael and Ball, Robert},
    title = {Using and improving distributed data networks to generate actionable evidence: the case of real-world outcomes in the Food and Drug Administration’s Sentinel system},
    journal = {Journal of the American Medical Informatics Association},
    volume = {27},
    number = {5},
    pages = {793-797},
    year = {2020},
    month = {04},
    issn = {1527-974X},
    doi = {10.1093/jamia/ocaa028},
}

@article{Bosca2015,
author = {Bosca, Diego and Moner, David and Maldonado, Jose Alberto and Robles, Montserrat},
doi = {10.3233/978-1-61499-512-8-180},
isbn = {9781614995111},
issn = {18798365},
journal = {Studies in Health Technology and Informatics},
keywords = {FHIR,HL7,archetype,semantic interoperability},
month = {05},
pages = {180--184},
pmid = {25991126},
title = {{Combining Archetypes with Fast Health Interoperability Resources in Future-proof Health Information Systems}},
volume = {210},
year = {2015}
}

@article{Voss2015,
author = {Voss, Erica and Makadia, Rupa and Matcho, Amy and Ma, Qianli and Knoll, Chris and Schuemie, Martijn and Defalco, Frank and Londhe, Ajit and Zhu, Vivienne and Ryan, Patrick},
year = {2015},
month = {02},
pages = {},
title = {Feasibility and utility of applications of the common data model to multiple, disparate observational health databases},
volume = {22},
journal = {Journal of the American Medical Informatics Association : JAMIA},
doi = {10.1093/jamia/ocu023}
}

@article{Stang2014,
author = {Stang, Paul and Ryan, Patrick and Hartzema, Abraham G. and Madigan, David and Overhage, J. Marc and Welebob, Emily and Reich, Christian G. and Scarnecchia, Thomas},
doi = {10.1002/9781118820186.CH29},
isbn = {9781118820186},
journal = {Mann's Pharmacovigilance: Third Edition},
keywords = {active medical product safety surveillance,claims data,common data model,electronic health records,health outcomes of interest definitions,observational medical outcomes partnership,simulated data,statistical methods evaluation,true associations},
month = {6},
pages = {453--461},
publisher = {John Wiley {\&} Sons, Ltd},
title = {{Development and Evaluation of Infrastructure and Analytic Methods for Systematic Drug Safety Surveillance: Lessons and Resources from the Observational Medical Outcomes Partnership}},
year = {2014}
}

@article{Ellingsen2014,
author = {Ellingsen, Gunnar and Christensen, Bente and Silsand, Line},
doi = {10.1016/j.protcy.2014.10.144},
issn = {22120173},
journal = {Procedia Technology},
number = {December},
pages = {1281--1286},
title = {{Developing Large-scale Electronic Patient Records Conforming to the {openEHR} Architecture}},
volume = {16},
year = {2014}
}

@article{Ghiani2019,
author = {Ghiani, M. and Hardtstock, F. and Wilke, T.},
doi = {10.1016/j.jval.2019.09.2315},
issn = {10983015},
journal = {Value in Health},
number = {November},
pages = {S836},
publisher = {Elsevier Inc},
title = {{Pns416 a Model-Based Standardisation Approach To Increase Generalisability of Claims Data Analyses: the Example of German Claims Data}},
volume = {22},
year = {2019}
}

@article{Maguire2007,
          volume = {16},
           title = {Determinants of cholesterol and triglycerides recording in patients treated with lipid lowering therapy in UK primary care},
          author = {A Maguire and I Douglas and L Smeeth and M Thompson},
       publisher = {Wiley},
            year = {2007},
           pages = {S228--S228},
         journal = {Pharmacoepidemiology and drug safety},
}


@article{Davies2016,
  title={Software-Enabled Distributed Network Governance: The PopMedNet Experience},
  author={Melanie Davies and Kyle Erickson and Zachary G. Wyner and Jessica M Malenfant and Rob Rosen and Jeffrey S. Brown},
  journal={eGEMs},
  year={2016},
doi = {10.13063/2327-9214.1213},
mont={03},
  volume={4},
}


@article{Sanchez2017,
  title={Secondary Use and Analysis of Big Data Collected for Patient Care},
  author={Martin-Sanchez, F.J. and Aguiar-Pulido, V. and Lopez-Campos, G.H. and Peek, N. and Sacchi, L.},
  journal={Yearbook of medical informatics},
  year={2017},
  volume={26},
  Issue={1},
  pages={28--37},
  doi={10.15265/IY-2017-008}
}

@article{Safran2007,
title = {Toward a National Framework for the Secondary Use of Health Data: An American Medical Informatics Association White Paper},
journal = {Journal of the American Medical Informatics Association},
volume = {14},
number = {1},
pages = {1-9},
year = {2007},
issn = {1067-5027},
doi = {https://doi.org/10.1197/jamia.M2273},
author = {Charles Safran and Meryl Bloomrosen and W. Edward Hammond and Steven Labkoff and Suzanne Markel-Fox and Paul C. Tang and Don E. Detmer},

}

@article{Wilkinson2016,
volume={3},
issue={160018},
title={The FAIR Guiding Principles for scientific data management and stewardship.},
abstract= {There is an urgent need to improve the infrastructure supporting the reuse of scholarly data. A diverse set of stakeholders-representing academia, industry, funding agencies, and scholarly publishers-have come together to design and jointly endorse a concise and measureable set of principles that we refer to as the FAIR Data Principles. The intent is that these may act as a guideline for those wishing to enhance the reusability of their data holdings. Distinct from peer initiatives that focus on the human scholar, the FAIR Principles put specific emphasis on enhancing the ability of machines to automatically find and use the data, in addition to supporting its reuse by individuals. This Comment is the first formal publication of the FAIR Principles, and includes the rationale behind them, and some exemplar implementations in the community.},
author={Wilkinson, Mark D. and Dumontier, Michel and Aalbersberg, I. Jsbrand Jan and Appleton, Gabrielle and Axton, Myles and Baak, Arie and Blomberg, Niklas and Boiten, Jan-Willem and da Silva Santos, Luiz Bonino and Bourne, Philip E. and Bouwman, Jildau and Brookes, Anthony J. and Clark, Tim and Crosas, Merce and Dillo, Ingrid and Dumon, Olivier and Edmunds, Scott and Evelo, Chris T. and Finkers, Richard and Gonzalez-Beltran, Alejandra and Gray, Alasdair J. G. and Groth, Paul and Goble, Carole and Grethe, Jeffrey S. and Heringa, Jaap and 't Hoen, Peter A. C. and Hooft, Rob and Kuhn, Tobias and Kok, Ruben and Kok, Joost and Lusher, Scott J. and Martone, Maryann E. and Mons, Albert and Packer, Abel L. and Persson, Bengt and Rocca-Serra, Philippe and Roos, Marco and van Schaik, Rene and Sansone, Susanna-Assunta and Schultes, Erik and Sengstag, Thierry and Slater, Ted and Strawn, George and Swertz, Morris A. and Thompson, Mark and van der Lei, Johan and van Mulligen, Erik and Velterop, Jan and Waagmeester, Andra and Wittenburg, Peter and Wolstencroft, Katherine and Zhao, Jun and Mons, Barend},
journal = {Scientific data},
year={2016},
doi={10.1038/sdata.2016.18}
}

@article{Qian2021,
volume = {33},
issue = {1},
title={The value of federated learning during and post-COVID-19},
author = {Qian, Feng and Zhang, Andrew},
journal = {Journal of the International Society for Quality in Health Care},
year = {2021},
doi = {10.1093/intqhc/mzab010}
}

@article{Syed2020,
author = {Shorabuddin Syed and Ahmad Baghal and Fred Prior and Meredith Zozus and Shaymaa Al-Shukri and Hafsa Bareen Syeda and Maryam Garza and Salma Begum and Kim Gates and Mahanazuddin Syed and Kevin W. Sexton},
doi = {10.4258/HIR.2020.26.3.193},
issn = {2093369X},
issue = {3},
journal = {Healthcare Informatics Research},
keywords = {Comorbidity,Data Warehouse,Multimorbidity,Quality of Care,Retrospective Studies,Risk Adjustment,Risk Assessments},
pages = {193},
pmid = {32819037},
publisher = {Korean Society of Medical Informatics},
title = {Toolkit to Compute Time-Based Elixhauser Comorbidity Indices and Extension to Common Data Models},
volume = {26},
year = {2020}}

@article{Pfaff2019,
author = {Pfaff, Emily and Champion, James and Bradford, Robert and Clark, Marshall and Xu, Hao and Fecho, Karamarie and Krishnamurthy, Ashok and Cox, Steven and Chute, Christopher and Taylor, Casey and Ahalt, Stanley},
year = {2019},
month = {10},
pages = {e15199},
title = {Fast Healthcare Interoperability Resources (FHIR) as a Meta Model to Integrate Common Data Models: Development of a Tool and Quantitative Validation Study},
volume = {7},
journal = {JMIR medical informatics},
doi = {10.2196/15199}
}

@article{Shin2019,
abstract = {A common data model for clinical NGS panel data that is used in a distributed research network to achieve large scale to make evidence for improving patient care should be developed. This study developed {OMOP}-CDM extension for NGS panel data and confirmed the feasibility of the model by finding the differences between a database generated by research-purpose and clinical practice. We believe this data model can be used in distributed research model and will facilitate the usage of the clinical NGS data in patient care.},
author = {Seo Jeong Shin and Seng Chan You and Jin Roh and Yu Rang Park and Rae Woong Park},    doi = {10.3233/SHTI190676},
isbn = {9781643680026},
issn = {18798365},
journal = {Studies in Health Technology and Informatics},
keywords = {Data Analysis,High-Throughput Nucleotide Sequencing,Observational Study},
month = {8},
pages = {1843-1844},
pmid = {31438371},
publisher = {IOS Press},
title = {Genomic Common Data Model for Biomedical Data in Clinical Practice},
volume = {264},
year = {2019}
}

@article{Warner2019,
author = {Jeremy L. Warner and Dmitry Dymshyts and Christian G. Reich and Michael J. Gurley and H. Hochheiser and Zachary H. Moldwin and R. Belenkaya and Andrew E. Williams and Peter C. Yang},
doi = {10.1016/J.JBI.2019.103239},
issn = {1532-0464},
journal = {Journal of Biomedical Informatics},
keywords = {Knowledge engineering,Neoplasms,Ontologies},
month = {8},
pages = {103239},
pmid = {31238109},
publisher = {Academic Press},
title = {HemOnc: A new standard vocabulary for chemotherapy regimen representation in the {OMOP} common data model},
volume = {96},
year = {2019},
}

@article{Theron2022,
author = {Emmanuelle Theron and Jean François Gorse and Xavier Gansel},
doi = {10.3233/SHTI220461},
isbn = {9781643682846},
issn = {18798365},
journal = {Studies in Health Technology and Informatics},
month = {5},
pages = {292-296},
pmid = {35612079},
publisher = {IOS Press},
title = {Usability of {OMOP} Common Data Model for Detailed Lab Microbiology Results},
volume = {294},
year = {2022}
}

@ARTICLE{Frid2023,
author = {Frid, Santiago and Bracons Cucó, Guillem and Gil Rojas, Jessyca and López-Rueda, Antonio and Pastor Duran, Xavier and Martínez-Sáez, Olga and Lozano-Rubí, Raimundo},
title = {Evaluation of {OMOP CDM}, i2b2 and ICGC ARGO for supporting data harmonization in a breast cancer use case of a multicentric European AI project},
year = {2023},
journal = {Journal of Biomedical Informatics},
volume = {147},
doi = {10.1016/j.jbi.2023.104505},
}


@Article{Carus2022,
 AUTHOR = {Carus, Jasmin and Nürnberg, Sylvia and Ückert, Frank and Schlüter, Catarina and Bartels, Stefan},
 TITLE = {Mapping Cancer Registry Data to the Episode Domain of the Observational Medical Outcomes Partnership Model (OMOP)},
 JOURNAL = {Applied Sciences},
 VOLUME = {12},
 YEAR = {2022},
 NUMBER = {8},
 ARTICLE-NUMBER = {4010},
 ISSN = {2076-3417},
 DOI = {10.3390/app12084010}
}


@article{Gonzalez2020,
author = {González, Lydia and Perez-Rey, David and Alonso, Enrique and Hernández, Gema and Serrano-Balazote, Pablo and Pedrera-Jiménez, Miguel and Cámara, Agustín and Schepper, Kristof and Crepain, Titus and Claerhout, Brecht},
year = {2020},
month = {06},
pages = {78-82},
title = {Building an I2B2-Based Population Repository for Clinical Research},
volume = {270},
journal = {Studies in health technology and informatics},
doi = {10.3233/SHTI200126}
}
@article{Castro2021,
author = {Castro, Victor and Gainer, Vivian and Wattanasin, Nich and Benoit, Barbara and Cagan, Andrew and Ghosh, Bhaswati and Goryachev, Sergey and Metta, Reeta and Park, Heekyong and Wang, David and Mendis, Michael and Rees, Martin and Herrick, Christopher and Murphy, Shawn},
year = {2021},
month = {11},
pages = {},
title = {The Mass General Brigham Biobank Portal: an i2b2-based data repository linking disparate and high-dimensional patient data to support multimodal analytics},
volume = {29},
journal = {Journal of the American Medical Informatics Association},
doi = {10.1093/jamia/ocab264}
}

@article{Prasser2018,
author = {Prasser, Fabian and Kohlbacher, Oliver and Mansmann, Ulrich and Bauer, Bernhard and Kuhn, Klaus},
year = {2018},
month = {07},
pages = {e57-e65},
title = {Data Integration for Future Medicine (DIFUTURE)},
volume = {57},
journal = {Methods of information in medicine},
doi = {10.3414/ME17-02-0022}
}
@article{Johns2021,
author = {Johns, Marco and Müller, Armin and Wirth, Felix and Prasser, Fabian},
year = {2021},
month = {05},
title = {A Comprehensive Portal for Clinical and Translational Data Warehouses},
volume = {281},
isbn = {9781643681849},
journal = {Studies in health technology and informatics},
doi = {10.3233/SHTI210201}
}
@article{Fasquelle2022,
author = {Fasquelle-Lopez, Jules and Raisaro, Jean},
year = {2022},
month = {05},
pages = {},
title = {An Ontology and Data Converter from RDF to the i2b2 Data Model},
volume = {294},
isbn = {9781643682846},
journal = {Studies in health technology and informatics},
doi = {10.3233/SHTI220477}
}

@article{Stoehr2018,
author = {Stöhr, Mark and Majeed, Raphael and Günther, Andreas},
year = {2018},
month = {01},
pages = {40-44},
title = {Metadata Import from RDF to i2b2},
volume = {253},
journal = {Studies in health technology and informatics}
}

@article{Fette2019,
author = {Fette, Georg and Kaspar, Mathias and Liman, Leon and Dietrich, Georg and Ertl, Maximilian and Krebs, Jonathan and Puppe, Frank},
year = {2019},
month = {01},
pages = {16-20},
title = {Query Translation Between {openEHR} and i2b2},
volume = {258},
journal = {Studies in health technology and informatics}
}
@article{Majeed2021,
author = {Majeed, Raphael and Fischer, Patrick and Günther, Andreas},
year = {2021},
month = {05},
pages = {},
title = {Accessing {OMOP} Common Data Model Repositories with the i2b2 Webclient – Algorithm for Automatic Query Translation},
volume = {278},
isbn = {9781643681764},
journal = {Studies in health technology and informatics},
doi = {10.3233/SHTI210077}
}


@article{Gardner2019,
    author = {Gardner, Bret J and Pedersen, Jay G and Campbell, Mary E and McClay, James C},
    title = "{Incorporating a location-based socioeconomic index into a de-identified i2b2 clinical data warehouse}",
    journal = {Journal of the American Medical Informatics Association},
    volume = {26},
    number = {4},
    pages = {286-293},
    year = {2019},
    month = {01},
    issn = {1527-974X},
    doi = {10.1093/jamia/ocy172},
}


@article{Rinner2018,
author = {Rinner, Christoph and Gezgin, Deniz and Wendl, Christopher and Gall, Walter},
year = {2018},
month = {01},
pages = {94-99},
title = {A Clinical Data Warehouse Based on {OMOP} and i2b2 for Austrian Health Claims Data},
volume = {248},
journal = {Studies in health technology and informatics}
}


@article{Kothari2017,
author = {Kothari, Cartik and Wack, Maxime and Hassen-Khodja, Claire and Finan, Sean and Savova, Guergana and O'Boyle, Megan and Bliss, Geraldine and Cornell, Andria and Horn, Elizabeth and Davis, Rebecca and Jacobs, Jacquelyn and Kohane, Isaac and Avillach, Paul},
year = {2017},
month = {09},
pages = {},
title = {Phelan-McDermid syndrome data network: Integrating patient reported outcomes with clinical notes and curated genetic reports},
volume = {177},
journal = {American Journal of Medical Genetics Part B: Neuropsychiatric Genetics},
doi = {10.1002/ajmg.b.32579}
}

@article{Abad-Navarro2024,
title = {A knowledge graph-based data harmonization framework for secondary data reuse},
journal = {Computer Methods and Programs in Biomedicine},
volume = {243},
pages = {107918},
year = {2024},
issn = {0169-2607},
doi = {https://doi.org/10.1016/j.cmpb.2023.107918},
author = {Francisco Abad-Navarro and Catalina Mart\'{\i}nez-Costa},
keywords = {Semantic interoperability, Ontologies, SNOMED CT, Knowledge graphs, Semantic query},
}


@article{Lu2022,
author = {Lu, Christine and Hou, Laura and Kolonoski, Joy and Petrone, Andrew and Zhang, Fang and Corey, Catherine and Huang, Ting‐Ying and Bradley, Marie},
year = {2022},
month = {11},
pages = {},
title = {A new analytic tool for assessing the impact of the US Food and Drug Administration regulatory actions},
volume = {32},
journal = {Pharmacoepidemiology and Drug Safety},
doi = {10.1002/pds.5552}
}

@article{Wu2021,
author = {Wu, Ann and McMahon, Pamela and Welch, Emily and McMahill-Walraven, Cheryl and Jamal-Allial, Aziza and Gallagher, Mia and Zhang, Tancy and Draper, Christine and Kline, Anne and Koerner, Leslie and Brown, Jeffrey and Dyke, Melissa},
year = {2021},
month = {11},
pages = {},
title = {Characteristics of new adult users of mepolizumab with asthma in the USA},
volume = {8},
journal = {BMJ open respiratory research},
doi = {10.1136/bmjresp-2021-001003}
}

@article{Krupka2021,
author = {Krupka, Dan and Graham, Jove and Wilson, Natalia and Li, Angela and Landman, Adam and Bhatt, Deepak and Nguyen, Louis and Reich, Amanda and Gupta, Avni and Zerhouni, Yasmin and Capatch, Kevin and Concheri, Kevin and Weissman, Joel},
year = {2021},
month = {04},
pages = {223-230},
title = {Transmitting Device Identifiers of Implants From the Point of Care to Insurers: A Demonstration Project},
volume = {17},
journal = {Journal of patient safety},
doi = {10.1097/PTS.0000000000000828}
}

@article{Huang2020,
author = {Huang, Kelly and Lin, Fang-Ju and Ou, Huang-Tz and Hsu, Chien-Ning and Huang, Ling-Ya and Wang, Chi-Chuan and Toh, Sengwee},
year = {2020},
month = {11},
pages = {},
title = {Building an active medical product safety surveillance system in Taiwan: Adaptation of the U.S. Sentinel System common data model structure to the National Health Insurance Research Database in Taiwan},
volume = {30},
journal = {Pharmacoepidemiology and drug safety},
doi = {10.1002/pds.5168}
}

@article{Adimadhyam2020,
author = {Adimadhyam, Sruthi and Barreto, Erin and Cocoros, Noelle and Toh, Sengwee and Brown, Jeffrey and Maro, Judith and Corrigan-Curay, Jacqueline and Pan, Gerald and Ball, Robert and Martin, David and Nguyen, Michael and Platt, Richard and Li, Xiaojuan},
year = {2020},
month = {11},
pages = {2506-2516},
title = {Leveraging the Capabilities of the FDA’s Sentinel System To Improve Kidney Care},
volume = {31},
journal = {Journal of the American Society of Nephrology},
doi = {10.1681/ASN.2020040526}
}

@article{Lusignan2020,
author = {de Lusignan, Simon and Jones, Nicholas and Dorward, Jienchi and Byford, Rachel and Liyanage, Harshana and Briggs, John and Ferreira, Filipa I M and Akinyemi, Oluwafunmi and Amirthalingam, Gayatri and Bates, Chris and Bernal, Jamie and Dabrera, Gavin and Eavis, Alex and Elliot, Alex and Feher, Michael and Krajenbrink, Else and Hoang, Uy and Howsam, Gary and Leach, Jonathan and Hobbs, F.D.},
year = {2020},
month = {04},
pages = {},
title = {Oxford Royal College of General Practitioners Clinical Informatics Digital Hub: Rapid innovation to deliver extended COVID-19 surveillance and trial platforms (Preprint)},
volume = {6},
journal = {JMIR Public Health and Surveillance},
doi = {10.2196/19773}
}

@article{Huang2019,
author = {Huang, Ting‐Ying and Welch, Emily and Shinde, Mayura and Platt, Robert and Filion, Kristian and Azoulay, Laurent and Maro, Judith and Platt, Richard and Toh, Sengwee},
year = {2019},
month = {10},
pages = {},
title = {Reproducing Protocol-Based Studies Using Parameterizable Tools-Comparison of Analytic Approaches Used by Two Medical Product Surveillance Networks},
volume = {107},
journal = {Clinical Pharmacology \& Therapeutics},
doi = {10.1002/cpt.1698}
}

@article{Cocoros2019,
author = {Cocoros, Noelle and Wagner, Anita and Haynes, Kevin and Petrone, Andrew and Fazio‐Eynullayeva, Elnara and Ding, Yulan and Izem, Rima and Lee, Joo‐Yeon and Major, Jacqueline and Nguyen, Michael and Ju, Jing},
year = {2019},
month = {02},
pages = {},
title = {A new analytic tool developed to assess safe use recommendations},
volume = {28},
journal = {Pharmacoepidemiology and Drug Safety},
doi = {10.1002/pds.4724}
}

@article{Panozzo2018,
author = {Panozzo, Catherine and Welch, Emily and Woodworth, Tiffany and Huang, Ting-Ying and Her, Lana and Gagne, Joshua and Sun, Jenny and Rogers, Catherine and Menzin, Talia and Ehrmann, Max and Freitas, Katherine and Haug, Nicole and Toh, Sengwee},
year = {2018},
month = {06},
pages = {},
title = {Assessing the impact of the new ICD-10-CM coding system on pharmacoepidemiologic studies-An application to the known association between angiotensin-converting enzyme inhibitors and angioedema},
volume = {27},
journal = {Pharmacoepidemiology and Drug Safety},
doi = {10.1002/pds.4550}
}

@article{Desai2021,
author = {Desai, Rishi and Matheny, Michael and Johnson, Kevin and Marsolo, Keith and Curtis, Lesley and Nelson, Jennifer and Heagerty, Patrick and Maro, Judith and Brown, Jeffery and Toh, Sengwee and Nguyen, Michael and Ball, Robert and Pan, Gerald and Wang, Shirley and Gagne, Joshua and Schneeweiss, Sebastian},
year = {2021},
month = {12},
pages = {},
title = {Broadening the reach of the FDA Sentinel system: A roadmap for integrating electronic health record data in a causal analysis framework},
volume = {4},
journal = {npj Digital Medicine},
doi = {10.1038/s41746-021-00542-0}
}


@article{Platt2019,
author = {Platt, Robert and Platt, Richard and Brown, Jeffrey and Henry, David and Klungel, O.H. and Suissa, Samy},
year = {2019},
month = {01},
pages = {},
title = {How pharmacoepidemiology networks can manage distributed analyses to improve replicability and transparency and minimize bias},
volume = {29},
journal = {Pharmacoepidemiology and Drug Safety},
doi = {10.1002/pds.4722}
}

@article{Dolin2023,
title = {Automated {HL7v2 LRI} informatics framework for streamlining genomics-{EHR} data integration},
journal = {Journal of Pathology Informatics},
volume = {14},
pages = {100330},
year = {2023},
issn = {2153-3539},
doi = {https://doi.org/10.1016/j.jpi.2023.100330},
author = {Robert H. Dolin and Rohan Gupta and Kimberly Newsom and Bret S.E. Heale and Shailesh Gothi and Petr Starostik and Srikar Chamala},}

@article{Torab2023,
author = {Torab-Miandoab, Amir and Samad-Soltani, Taha and Jodati, Ahmadreza and Rezaei, Peyman},
year = {2023},
month = {01},
pages = {},
title = {Interoperability of heterogeneous health information systems: a systematic literature review},
volume = {23},
journal = {BMC Medical Informatics and Decision Making},
doi = {10.1186/s12911-023-02115-5}
}

@article{Ayaz2023,
author = {Ayaz, Muhammad and Pasha, Muhammad and Le, Tham and Alahmadi, Tahani and Abdullah, Nik and Alhababi, Zaid},
year = {2023},
month = {01},
pages = {390},
title = {A Framework for Automatic Clustering of EHR Messages Using a Spatial Clustering Approach},
volume = {11},
journal = {Healthcare},
doi = {10.3390/healthcare11030390}
}

@article{Bialke2022,
author = {Bialke, Martin and Geidel, Lars and Hampf, Christopher and Blumentritt, Arne and Penndorf, Peter and Schuldt, Ronny and Moser, Frank-Michael and Lang, Stefan and Werner, Patrick and Stäubert, Sebastian and Hund, Hauke and Albashiti, Fady and Gührer, Jürgen and Prokosch, Hans-Ulrich and Bahls, Thomas and Hoffmann, Wolfgang},
year = {2022},
month = {12},
pages = {},
title = {A {FHIR} has been lit on gICS: facilitating the standardised exchange of informed consent in a large network of university medicine},
volume = {22},
journal = {BMC Medical Informatics and Decision Making},
doi = {10.1186/s12911-022-02081-4}
}

@article{Yang2022,
author = {Yang, Zhe and Jiang, Kun and Lou, Miaomiao and Gong, Yang and Zhang, Lili and Liu, Jing and Bao, Xinyu and Liu, Danhong and Yang, Peng},
year = {2022},
month = {03},
pages = {},
title = {Defining health data elements under the {HL7} development framework for metadata management},
volume = {13},
journal = {Journal of Biomedical Semantics},
doi = {10.1186/s13326-022-00265-5}
}

@article{Rafee2022,
author = {Rafee, Ahmed and Riepenhausen, Sarah and Neuhaus, Philipp and Meidt, Alexandra and Dugas, Martin and Varghese, Julian},
year = {2022},
month = {05},
pages = {},
title = {ELaPro, a LOINC-mapped core dataset for top laboratory procedures of eligibility screening for clinical trials},
volume = {22},
journal = {BMC Medical Research Methodology},
doi = {10.1186/s12874-022-01611-y}
}

@inbook{Bossenko2022,
author = {Bossenko, Igor and Linna, Kerli and Piho, Gunnar and Ross, Peeter},
year = {2022},
month = {11},
pages = {},
title = {Migration from {HL7 CDA} to {FHIR} in Infectious Disease System of Estonia},
volume = {299},
isbn = {9781643683485},
journal = {Studies in health technology and informatics},
doi = {10.3233/SHTI220998}
}

@article{Jung2022,
author = {Jung, Sungwon and Bae, Sungchul and Seong, Donghyeong and Oh, Ock and Kim, Yoomi and Yi, Byoung-Kee},
year = {2022},
month = {06},
pages = {},
title = {Shared Interoperable Clinical Decision Support Service for Drug-Allergy Interaction Check: Implementation Study (Preprint)},
volume = {10},
journal = {JMIR Medical Informatics},
doi = {10.2196/40338}
}

@article{Kiourtis2022,
author = {Kiourtis, Athanasios and Mavrogiorgou, Argyro and Kyriazis, Dimosthenis},
year = {2022},
month = {09},
pages = {104199},
title = {Health Information Exchange through a Device-to-Device Protocol supporting Lossless Encoding and Decoding},
volume = {134},
journal = {Journal of Biomedical Informatics},
doi = {10.1016/j.jbi.2022.104199}
}
@article{Gonzalez2022,
author = {Gonzalez, Daniel and García-Vázquez, Juan and Bravo-Zanoguera, Miguel and López-Avitia, Roberto and Reyna, Marco A. and Zermeño Campos, Nestor and Gonzalez-Ramirez, Maria Luisa},
year = {2022},
month = {09},
pages = {11941},
title = {{ECG} Standards and Formats for Interoperability between mHealth and Healthcare Information Systems: A Scoping Review},
volume = {19},
journal = {International Journal of Environmental Research and Public Health},
doi = {10.3390/ijerph191911941}
}

@article{Davis2022,
author = {Davis, Blanca and Swenson, Alan},
year = {2022},
month = {09},
pages = {},
title = {How Carequality, The Sequoia Project, and eHealth Exchange Support the Interoperable Exchange of Health Data in the USA},
volume = {35},
journal = {Journal of Digital Imaging},
doi = {10.1007/s10278-021-00538-y}
}

@inbook{Martinez2022,
author = {Martínez-García, Alicia and Cangioli, Giorgio and Chronaki, Catherine and Löbe, Matthias and Beyan, Oya and Juehne, Anthony and Parra-Calderón, Carlos},
year = {2022},
month = {06},
pages = {},
title = {FAIRness for {FHIR}: Towards Making Health Datasets FAIR Using {HL7 FHIR}},
volume = {290},
isbn = {9781643682648},
journal = {Studies in health technology and informatics},
doi = {10.3233/SHTI220024}
}

@inbook{Scheible2022,
author = {Scheible, Raphael and Caliskan, Deniz and Fischer, Patrick and Thomczyk, Fabian and Zabka, Susanne and Schneider, Henning and Boeker, Martin and Schulz, Stefan and Prokosch, Hans-Ulrich and Gulden, Christian},
year = {2022},
month = {06},
pages = {},
title = {AHD2FHIR: A Tool for Mapping of Natural Language Annotations to Fast Healthcare Interoperability Resources – A Technical Case Report},
volume = {290},
isbn = {9781643682648},
journal = {Studies in health technology and informatics},
doi = {10.3233/SHTI220026}
}


@article{Monteiro2022,
author = {Monteiro, Sara Caçador and Correia, Ricardo João Cruz},
year = {2022},
pages = {},
title = {{FHIR} Based Interoperability of Medical Devices},
volume = {290},
journal = {Studies in health technology and informatics},
doi = {10.3233/SHTI220027}
}

@article{Wiedekopf2021,
  author    = {Joshua Wiedekopf and Hannes Ulrich and Cora Drenkhahn and Ann-Kristin Kock-Schoppenhauer and Josef Ingenerf},
  title     = {TermiCron – Bridging the Gap Between {FHIR} Terminology Servers and Metadata Repositories},
  pages     = {71-75},
  doi       = {10.3233/SHTI220034},
  journal   = {Studies in Health Technology and Informatics},
  volume    = {290},
  series    = {MEDINFO 2021: One World, One Health – Global Partnership for Digital Innovation},
  year      = {2021},
  category  = {Research Article}
}

@inbook{Rizzato2022,
author = {Rizzato Lede, Daniel and Molina, Helvert and Bertoglia Arredondo, Maria and Otzoy, Daniel and Benavides, Alejandro and Donis, José and Osorio, Víctor and Aguilar, Carlos and Bustos, José and Diaz Maffini, Martín and Revirol, Karina and Galindo, César and Mansilla, Jorge and Campos, Fernando and Kaminker, Diego and D’agostino, Marcelo and Pastor, Desiree},
year = {2022},
month = {05},
pages = {},
title = {Using {FHIR} to Support COVID-19 Vaccine Safety Electronic Case Reports in America},
volume = {294},
isbn = {9781643682846},
journal = {Studies in health technology and informatics},
doi = {10.3233/SHTI220558}
}

@inbook{Sabutsch2022,
author = {Sabutsch, Stefan and Frohner, Matthias and Kleinoscheg, Gabriel and Klostermann, Andrea and Svec, Nina and Rainer-Sablatnig, Stephan and Tanjga, Nikola},
year = {2022},
month = {05},
pages = {},
title = {{ELGA} Outpatient Clinic Report and {ELGA} Telehealth Note: Two {HL7-CDA}-Based Modular Electronic Documents},
volume = {293},
isbn = {9781643682822},
journal = {Studies in health technology and informatics},
doi = {10.3233/SHTI220350}
}

@article{Goenaga2021,
title = {A section identification tool: Towards {HL7 CDA}/{CCR} standardization in Spanish discharge summaries},
journal = {Journal of Biomedical Informatics},
volume = {121},
pages = {103875},
year = {2021},
issn = {1532-0464},
doi = {https://doi.org/10.1016/j.jbi.2021.103875},
author = {Iakes Goenaga and Xabier Lahuerta and Aitziber Atutxa and Koldo Gojenola},}

@article{Ji2020,
title = {Converting clinical document architecture documents to the common data model for incorporating health information exchange data in observational health studies: {CDA} to {CDM}},
journal = {Journal of Biomedical Informatics},
volume = {107},
pages = {103459},
year = {2020},
issn = {1532-0464},
doi = {https://doi.org/10.1016/j.jbi.2020.103459},
author = {Hyerim Ji and Seok Kim and Soyoung Yi and Hee Hwang and Jeong-Whun Kim and Sooyoung Yoo},}

@article{Erturkmen2012,
author = {Laleci Erturkmen, Gokce Banu and Yuksel, Mustafa and Dogac, Asuman},
year = {2012},
month = {09},
pages = {},
title = {Providing Semantic Interoperability Between Clinical Care and Clinical Research Domains},
volume = {17},
journal = {IEEE transactions on information technology in biomedicine : a publication of the IEEE Engineering in Medicine and Biology Society},
doi = {10.1109/TITB.2012.2219552}
}

@article{Mukhiya2021,
author = {Suresh Kumar Mukhiya and Yngve Lamo},
title ={An {HL7 FHIR} and GraphQL approach for interoperability between heterogeneous Electronic Health Record systems},
journal = {Health Informatics Journal},
volume = {27},
number = {3},
pages = {14604582211043920},
year = {2021},
doi = {10.1177/14604582211043920},
    note ={PMID: 34524029},
}

@article{Sabutsch2018,
title = {Using {HL7 CDA} and {LOINC} for standardized laboratory results in the Austrian electronic health record},
author = {Stefan Sabutsch and Gerhard Weigl},
pages = {259--266},
volume = {42},
number = {6},
journal = {Journal of Laboratory Medicine},
doi = {doi:10.1515/labmed-2018-0315},
year = {2018}
}

@article{Ayaz2021,
author = {Ayaz, Muhammad and Pasha, Muhammad Fermi and Alzahrani, Mohammed and Budiarto, Rahmat and Stiawan, Deris},
year = {2021},
month = {08},
pages = {e32869},
title = {Correction: The Fast Health Interoperability Resources (FHIR) Standard: Systematic Literature Review of Implementations, Applications, Challenges and Opportunities},
volume = {9},
journal = {JMIR Medical Informatics},
doi = {10.2196/32869}
}

@article{Shanbehzadeh2020,
author = {Shanbehzadeh, Mostafa and Kazemi-Arpanahi, Hadi and Mazhab jafari, Komeil and Haghiri, Hamideh},
year = {2020},
month = {08},
pages = {203},
title = {Coronavirus disease 2019 (COVID-19) surveillance system: Development of COVID-19 minimum data set and interoperable reporting framework},
volume = {9},
journal = {Journal of Education and Health Promotion},
doi = {10.4103/jehp.jehp\_456\_20}
}
@inbook{Traxler2020,
author = {Traxler, Barbara and Helm, Emmanuel and Krauss, Oliver and Schuler, Andreas and Kueng, Josef},
year = {2020},
month = {01},
pages = {424-436},
title = {Towards Semantic Interoperability in Health Data Management Facilitating Process Mining},
isbn = {9781799812050},
doi = {10.4018/978-1-7998-1204-3.ch023}
}

@InProceedings{Dhafer2019,
author="Ali, Dhafer Ben
and Ghorbel, Itebeddine
and Gharbi, Nebras
and Hmida, Kais Belhaj
and Gargouri, Faiez
and Chaari, Lotfi",
editor="Chaari, Lotfi",
title="Consolidated Clinical Document Architecture: Analysis and Evaluation to Support the Interoperability of Tunisian Health Systems",
booktitle="Digital Health Approach for Predictive, Preventive, Personalised and Participatory Medicine",
year="2019",
publisher="Springer International Publishing",
address="Cham",
pages="43--52"}

@article{Kohler2023,
title = {{Eos} and {OMOCL}: Towards a seamless integration of {openEHR} records into the {OMOP} Common Data Model},
journal = {Journal of Biomedical Informatics},
volume = {144},
pages = {104437},
year = {2023},
issn = {1532-0464},
doi = {https://doi.org/10.1016/j.jbi.2023.104437},
author = {Severin Kohler and Diego Boscá and Florian Kärcher and Birger Haarbrandt and Manuel Prinz and Michael Marschollek and Roland Eils}}

@article{Haarbrandt2016,
title = {Automated population of an i2b2 clinical data warehouse from an {openEHR}-based data repository},
journal = {Journal of Biomedical Informatics},
volume = {63},
pages = {277-294},
year = {2016},
issn = {1532-0464},
doi = {https://doi.org/10.1016/j.jbi.2016.08.007},
author = {Birger Haarbrandt and Erik Tute and Michael Marschollek},}


@inbook{Cheng2022,
author = {Cheng, Ka and Pazmino, Santiago and Schreiweis, Björn},
year = {2022},
month = {11},
pages = {},
title = {ETL Processes for Integrating Healthcare Data – Tools and Architecture Patterns},
volume = {299},
isbn = {9781643683485},
journal = {Studies in health technology and informatics},
doi = {10.3233/SHTI220974}
}

@article{Bode2022,
author = {Bode, Louisa and Schamer, Sven and Boehnke, Julia and Group, ELISE and Bott, Oliver and Marschollek, Michael and Jack, Thomas and Wulff, Antje},
year = {2022},
month = {09},
pages = {},
title = {Tracing the Progression of Sepsis in Critically Ill Children: Clinical Decision Support for Detection of Hematologic Dysfunction},
volume = {0},
journal = {Applied Clinical Informatics},
doi = {10.1055/a-1950-9637}
}

@inbook{Wulff2022,
author = {Wulff, Antje and Biermann, Pascal and Landesberger, Tatiana and Baumgartl, Tom and Schmidt, Christoph and Alhaji, Alan and Schick, Kristina and Waldstein, Paul and Zhu, Yufei and Krefting, Dagmar and Scheithauer, Simone and Marschollek, Michael},
year = {2022},
month = {06},
pages = {},
title = {Tracing COVID-19 Infection Chains Within Healthcare Institutions – Another Brick in the Wall Against SARS-CoV-2},
volume = {290},
isbn = {9781643682648},
journal = {Studies in health technology and informatics},
doi = {10.3233/SHTI220168}
}

@article{Meredith2022,
author = {Meredith, John and Whitehead, Nicola and Dacey, Michael},
year = {2022},
month = {12},
pages = {},
title = {Aligning Semantic Interoperability Frameworks with the FOXS Stack for FAIR Health Data},
volume = {0},
journal = {Methods of Information in Medicine},
doi = {10.1055/a-1993-8036}
}

@inbook{Ladas2022,
author = {Ladas, Nektarios and Franz, Stefan and Haarbrandt, Birger and Sommer, Kim and Kohler, Severin and Ballout, Sarah and Apfel-Starke, Johanna and Marschollek, Michael and Gietzelt, Matthias},
year = {2022},
month = {01},
pages = {},
title = {{openEHR-to-FHIR}: Converting {openEHR} Compositions to Fast Healthcare Interoperability Resources ({FHIR}) for the German Corona Consensus Dataset ({GECCO})},
volume = {289},
isbn = {9781643682501},
journal = {Studies in health technology and informatics},
doi = {10.3233/SHTI210963}
}
@article{Tute2021,
author = {Tute, Erik and Scheffner, Irina and Marschollek, Michael},
year = {2021},
month = {03},
pages = {},
title = {A method for interoperable knowledge-based data quality assessment},
volume = {21},
journal = {BMC Medical Informatics and Decision Making},
doi = {10.1186/s12911-021-01458-1}
}

@article{Khare2019,
author = {Khare, Ritu and Utidjian, Levon and Razzaghi, Hanieh and Soucek, Victoria and Burrows, Evanette and Eckrich, Daniel and Hoyt, Richard and Weinstein, Harris and Miller, Matthew and Soler, David and Tucker, Joshua and Bailey, Charles},
year = {2019},
month = {08},
pages = {36},
title = {Design and Refinement of a Data Quality Assessment Workflow for a Large Pediatric Research Network},
volume = {7},
journal = {eGEMs (Generating Evidence \& Methods to improve patient outcomes)},
doi = {10.5334/egems.294}
}


@misc{PEDSnet,
	url = {https://pedsnet.org/data/data-quality/},
	title = {PEDSnet Data Quality Program},
		year={2024},
	month={09},
	day={27}
}

@article{Lingtong2021,
author = {Min, Lingtong and Atalag, Koray and Tian, Qi and Chen, Yani and Lu, Xudong},
year = {2021},
month = {10},
pages = {e31288},
title = {Verifying the Feasibility of Implementing Semantic Interoperability in Different Countries Based on the {OpenEHR} Approach: Comparative Study of Acute Coronary Syndrome Registries},
volume = {9},
journal = {JMIR Medical Informatics},
doi = {10.2196/31288}
}

@article{Rajput2021,
  author    = {Rajput, Abdul Mateen and Brakollari, Ina},
  title     = {Mapping of {openEHR} Archetypes to {FHIR} Resources in Use Case Oncology},
  booktitle = {Studies in Health Technology and Informatics},
  volume    = {285},
  pages     = {285--287},
  year      = {2021},
  doi       = {10.3233/SHTI210616}
}

@inbook{Alkarkoukly2021,
author = {Alkarkoukly, Samer and Mateen, Abdul},
year = {2021},
month = {10},
pages = {},
title = {An {openEHR} Virtual Patient Template for Pancreatic Cancer},
volume = {285},
isbn = {9781643682266},
journal = {Studies in health technology and informatics},
doi = {10.3233/SHTI210618}
}

@article{Gagne2018,
author = {Gagne, Joshua and Popovic, Jennifer and Nguyen, Michael and Sandhu, Sukhminder and Greene, Patty and Izem, Rima and Jiang, Wenlei and Wang, Zhong and Zhao, Yueqin and Petrone, Andrew and Wagner, Anita and Dutcher, Sarah},
year = {2018},
month = {08},
pages = {},
title = {Evaluation of Switching Patterns in FDA’s Sentinel System: A New Tool to Assess Generic Drugs},
volume = {41},
journal = {Drug Safety},
doi = {10.1007/s40264-018-0709-4}
}

@article{Finster2025,
author = {Finster, Melissa and Moinat, Maxim and Taghizadeh, Elham},
year = {2024},
title = {ETL: From the German Health Data Lab Data Formats to the {OMOP} Common Data Model},
journal = {PLOS ONE},
doi = {10.1371/journal.pone.0311511}
}

@misc{GKVSV,
	organization = {National Association of Statutory Health Insurance Funds},
	title = {National Association of Statutory Health Insurance Funds},
	URL = {https://www.gkv-spitzenverband.de/english/english.jsp},
	urldate = {2023-04-19},
		year={2023},
	month={12},
	day={19}}


@ARTICLE{Trinh2024,
	author = {Trinh, Nhung TH and Houghtaling, Jared and Bernal, Fabian LM and Hayati, Saeed and Maglanoc, Luigi A and Lupattelli, Angela and Halvorsen, Lars and Nordeng, Hedvig ME},
	title = {Harmonizing Norwegian registries onto {OMOP} common data model: Mapping challenges and opportunities for pregnancy and COVID-19 research},
	year = {2024},
	journal = {International Journal of Medical Informatics},
	volume = {191},
	doi = {10.1016/j.ijmedinf.2024.105602},
	type = {Article},
	publication_stage = {Final},
	source = {Scopus},
}

@ARTICLE{Chai2024,
	author = {Chai, Yi and Man, Kenneth K.C. and Luo, Hao and Torre, Carmen Olga and Wing, Yun Kwok and Hayes, Joseph F. and Osborn, David P.J. and Chang, Wing Chung and Lin, Xiaoyu and Yin, Can and Chan, Esther W. and Lam, Ivan C.H. and Fortin, Stephen and Kern, David M. and Lee, Dong Yun and Park, Rae Woong and Jang, Jae-Won and Li, Jing and Seager, Sarah and Lau, Wallis C.Y. and Wong, Ian C.K.},
	title = {Incidence of mental health diagnoses during the COVID-19 pandemic: a multinational network study},
	year = {2024},
	journal = {Epidemiology and Psychiatric Sciences},
	volume = {33},
	doi = {10.1017/S2045796024000088},
	type = {Article},
	publication_stage = {Final},
	source = {Scopus},
}

@book{aspden2004patient,
  title     = {Patient Safety: Achieving a New Standard for Care},
  editor    = {Aspden, Patricia and Corrigan, Janet M. and Wolcott, James and et al.},
  year      = {2004},
  publisher = {National Academies Press (US)},
  address   = {Washington, DC},
  chapter   = {4},
}

@article{Zhou2013,
  year = {2013},
  volume = {36},
  title = {An evaluation of the {THIN} database in the {OMOP} common data model for active drug safety surveillance},
  publisher = {Springer},
  pmid = {23329543},
  pages = {119--134},
  month = {2},
  keywords = {Drug Safety and Pharmacovigilance,Pharmacology/Toxicology},
  journal = {Drug Safety},
  issue = {2},
  issn = {01145916},
  doi = {10.1007/S40264-012-0009-3/FIGURES/4},
  author = {Zhou, Xiaofeng and Murugesan, Sundaresan and Bhullar, Harshvinder and Liu, Qing and Cai, Bing and Wentworth, Chuck and Bate, Andrew},
}

@InProceedings{Trigiante2024,
  title = {Privacy-Preserving Data Integration for Health: Adhering to {OMOP-CDM} Standard},
  venue = {Sardinia, Italy},
  year = {2024},
  author = {Trigiante, Lisa and Beneventano, Domenico},
  eventtitle = {SEBD 2024: 32nd Symposium on Advanced Database Systems},
  eventdate  = {23-26, 2024 2024-06-23/2024-06-26},
}

@article{Reich2024,
author = {Reich, Christian and Ostropolets, Anna and Ryan, Patrick and Rijnbeek, Peter and Schuemie, Martijn and Davydov, Alexander and Dymshyts, Dmitry and Hripcsak, George},
year = {2024},
month = {01},
pages = {},
title = {OHDSI Standardized Vocabularies—a large-scale centralized reference ontology for international data harmonization},
volume = {31},
journal = {Journal of the American Medical Informatics Association},
doi = {10.1093/jamia/ocad247}
}


@techreport{CDMHReport,
	institution = {Food and Drug Administration (FDA), National Institutes of Health's National Library of Medicine (NLM), National Cancer Institute (NCI) and National Center for Advancing Translational Sciences (NCATS), Office of the National Coordinator for Health Information Technology (ONC)},
	title = {Common Data Model Harmonization (CDMH) and Open Standards for Evidence Generation: Final Report.},
	year={2020},
	url = {https://aspe.hhs.gov/sites/default/files/private/pdf/259016/CDMH-Final-Report-14August2020.pdf}

}

@article{Cremonesi2023,
title = {The need for multimodal health data modeling: A practical approach for a federated-learning healthcare platform},
journal = {Journal of Biomedical Informatics},
volume = {141},
pages = {104338},
year = {2023},
issn = {1532-0464},
doi = {https://doi.org/10.1016/j.jbi.2023.104338},
url = {https://www.sciencedirect.com/science/article/pii/S153204642300059X},
author = {Francesco Cremonesi and Vincent Planat and Varvara Kalokyri and Haridimos Kondylakis and Tiziana Sanavia and Victor {Miguel Mateos Resinas} and Babita Singh and Silvia Uribe},
keywords = {Federated learning, Data model, Healthcare, Medical research, Omics, Lessons learned},

}

@article{Ahmadi2023,
author="Ahmadi, Najia
and Zoch, Michele
and Kelbert, Patricia
and Noll, Richard
and Schaaf, Jannik
and Wolfien, Markus
and Sedlmayr, Martin",
title="Methods Used in the Development of Common Data Models for Health Data: Scoping Review",
journal="JMIR Med Inform",
year="2023",
month="Aug",
day="3",
volume="11",
pages="e45116",
issn="2291-9694",
doi="10.2196/45116",
url="https://medinform.jmir.org/2023/1/e45116",
url="https://doi.org/10.2196/45116",
url="http://www.ncbi.nlm.nih.gov/pubmed/37535410"
}

@article{Kent2020,
author = {Kent, Seamus and Burn, Edward and Dawoud, Dalia and Jonsson, Pall and Torup Østby, Jens and Hughes, Nigel and Rijnbeek, Peter and Bouvy, Jacoline},
year = {2020},
month = {12},
pages = {},
title = {Common Problems, Common Data Model Solutions: Evidence Generation for Health Technology Assessment},
volume = {39},
journal = {PharmacoEconomics},
doi = {10.1007/s40273-020-00981-9}
}


@misc{Darwin,
	organization = {European Medicines Agency },
	title = {Data Analysis and Real World Interrogation Network},
	URL = {hhttps://www.ema.europa.eu/en/about-us/how-we-work/big-data/real-world-evidence/data-analysis-real-world-interrogation-network-darwin-euttp://ohdsi.github.io/WhiteRabbit/},
	year={2025},
	month={03},
	day={06}}
	
@article{GONZALEZFERRER2015,
title = {Understanding requirements of clinical data standards for developing interoperable knowledge-based DSS: A case study},
journal = {Computer Standards \& Interfaces},
volume = {42},
pages = {125-136},
year = {2015},
issn = {0920-5489},
doi = {https://doi.org/10.1016/j.csi.2015.06.002},
url = {https://www.sciencedirect.com/science/article/pii/S0920548915000641},
author = {Arturo González-Ferrer and Mor Peleg},
}

@misc{toolpool,
	url = {https://www.toolpool-gesundheitsforschung.de/produkte/i2b2transmart},
	title = {{Toolpool Gesundheitsforschung. Forschungsplattform i2b2/tranSMART}},
		year={2025},
	month={03},
	day={12}
}

@misc{ePaFHIR,
	url = {https://www.bundesgesundheitsministerium.de/ministerium/ressortforschung/handlungsfelder/digitalisierung/sd-epa-fhir-cdr.html},
	title = {Strukturierte Daten für die elektronische Patientenakte durch ein FHIR-basiertes Clinical Data Repository},
		year={2025},
	month={03},
	day={12}
}


@misc{HiGHmedopenEHR,
	url = {https://www.highmed.org/de/news/openehr-community-waechst-prominent-weiter},
	title = {openEHR-Community wächst prominent weiter},
		year={2025},
	month={03},
	day={12}
}

@misc{dataLOFT,
	url = {https://www.health-x.org/en/home},
	title = {HEALTH-X dataLOFT},
		year={2025},
	month={03},
	day={12}
}

@misc{HL7news,
	url = {https://hl7.de/themen/hl7-v2-x-nachrichten/},
	title = {HL7 v2.x Nachrichten – IT-Kommunikation im Krankenhaus},
		year={2025},
	month={03},
	day={12}
}
